# Supplementary material for: N′-[(E)-2-Hy­droxy-5-meth­oxy­benzyl­idene]pyridine-4-carbohydrazide monohydrate
Source: Acta Crystallogr Sect E Struct Rep Online. 2013 May 15;69(Pt 6):o881. doi: 10.1107/S160053681301235X (PMC3685038; doi:10.1107/S160053681301235X)
Supplement: Supplementary file 1 [file e-69-0o881-sup1.cif]

##############################################################################
#                                                                            #
# This CIF contains the data in a paper accepted for publication in          #
# Acta Crystallographica Section E. It conforms to the requirements of       #
# Notes for Authors for Acta Crystallographica Section E, and has been       #
# peer reviewed under the auspices of the IUCr Commission on Journals.       #
#                                                                            #
# Full details of the Crystallographic Information File format               #
# are given in the paper "The Crystallographic Information File (CIF):       #
# a New Standard Archive File for Crystallography" by S. R. Hall, F. H.      #
# Allen and I. D. Brown [Acta Cryst. (1991), A47, 655-685].                  #
#                                                                            #
# The current version of the core CIF dictionary is obtainable from          #
# ftp://ftp.iucr.org/pub/cif_core.dic.                                       #
#                                                                            #
# Software is freely available for graphical display of the structure(s)     #
# in this CIF. For information consult the CIF software page                 #
# http://www.iucr.org/resources/cif/software.                                #
#                                                                            #
# This file may be used for bona fide research purposes within the           #
# scientific community so long as proper attribution is given to the journal # 
# article from which it was obtained.                                        #
#                                                                            #
##############################################################################
data_I
_audit_creation_method     SHELXL-97
_chemical_name_systematic
;
<i>N</i>'-[(<i>E</i>)-2-Hydroxy-5-methoxybenzylidene]pyridine-4-carbohydrazide
monohydrate
;
_chemical_name_common     ?
_chemical_formula_moiety     'C14 H13 N3 O3, H2 O'
_chemical_formula_sum     'C14 H15 N3 O4'
_chemical_formula_iupac     'C14 H13 N3 O3, H2 O'
_chemical_formula_weight     289.29
_chemical_melting_point     ?
_symmetry_cell_setting     orthorhombic
_symmetry_space_group_name_H-M     'P n a 21'
_symmetry_space_group_name_Hall     'P 2c -2n'
loop_
    _symmetry_equiv_pos_as_xyz
    'x, y, z'
    '-x, -y, z+1/2'
    '-x+1/2, y+1/2, z+1/2'
    'x+1/2, -y+1/2, z'
_cell_length_a     12.6455(16)
_cell_length_b     12.7423(16)
_cell_length_c     8.9306(9)
_cell_angle_alpha     90.00
_cell_angle_beta     90.00
_cell_angle_gamma     90.00
_cell_volume     1439.0(3)
_cell_formula_units_Z     4
_cell_measurement_reflns_used     1943
_cell_measurement_theta_min     2.78
_cell_measurement_theta_max     27.505
_cell_measurement_temperature     296(2)
_exptl_crystal_description     block
_exptl_crystal_colour     yellow
_exptl_crystal_size_max     0.40
_exptl_crystal_size_mid     0.30
_exptl_crystal_size_min     0.25
_exptl_crystal_density_diffrn     1.335
_exptl_crystal_density_meas     ?
_exptl_crystal_density_method     'not measured'
_exptl_crystal_F_000     608
_exptl_absorpt_coefficient_mu     0.100
_exptl_absorpt_correction_type     multi-scan
_exptl_absorpt_process_details     '(SADABS; Bruker, 2004)'
_exptl_absorpt_correction_T_min     0.965
_exptl_absorpt_correction_T_max     0.9755
_exptl_special_details     ?
_diffrn_ambient_temperature     296(2)
_diffrn_radiation_type     MoK\a
_diffrn_radiation_wavelength     0.71073
_diffrn_radiation_source     'fine-focus sealed tube'
_diffrn_radiation_monochromator     graphite
_diffrn_measurement_device_type     'Bruker Kappa APEXII CCD'
_diffrn_measurement_method     '\w and \f scan'
_diffrn_detector_area_resol_mean     8.33
_diffrn_reflns_number     10294
_diffrn_reflns_av_R_equivalents     0.0564
_diffrn_reflns_av_sigmaI/netI     0.0489
_diffrn_reflns_theta_min     2.79
_diffrn_reflns_theta_max     27.00
_diffrn_reflns_theta_full     27.00
_diffrn_measured_fraction_theta_max     0.999
_diffrn_measured_fraction_theta_full     0.999
_diffrn_reflns_limit_h_min     -16
_diffrn_reflns_limit_h_max     15
_diffrn_reflns_limit_k_min     -14
_diffrn_reflns_limit_k_max     16
_diffrn_reflns_limit_l_min     -11
_diffrn_reflns_limit_l_max     9
_diffrn_standards_number     0
_diffrn_standards_interval_count     ?
_diffrn_standards_interval_time     ?
_diffrn_standards_decay_%     ?
_refine_special_details
;
Refinement of <i>F</i>^2^ against ALL reflections. The weighted <i>R</i>-factor
<i>wR</i> and goodness of fit <i>S</i> are based on <i>F</i>^2^, conventional
<i>R</i>-factors <i>R</i> are based on <i>F</i>, with <i>F</i> set to zero for
negative <i>F</i>^2^. The threshold expression of <i>F</i>^2^ >
\s(<i>F</i>^2^) is used only for calculating <i>R</i>-factors(gt) <i>etc</i>.
and is not relevant to the choice of reflections for refinement.
<i>R</i>-factors based on <i>F</i>^2^ are statistically about twice as large
as those based on <i>F</i>, and <i>R</i>- factors based on ALL data will be
even larger.
;
_reflns_number_total     1668
_reflns_number_gt     1134
_reflns_threshold_expression     I>2sigma(I)
_refine_ls_structure_factor_coef     Fsqd
_refine_ls_matrix_type     full
_refine_ls_R_factor_all     0.0764
_refine_ls_R_factor_gt     0.0454
_refine_ls_wR_factor_gt     0.1077
_refine_ls_wR_factor_ref     0.1238
_refine_ls_goodness_of_fit_ref     1.003
_refine_ls_restrained_S_all     1.002
_refine_ls_number_reflns     1668
_refine_ls_number_parameters     208
_refine_ls_number_restraints     6
_refine_ls_hydrogen_treatment     mixed
_refine_ls_weighting_scheme     calc
_refine_ls_weighting_details
         'calc w=1/[\s^2^(Fo^2^)+(0.0701P)^2^+0.0000P] where P=(Fo^2^+2Fc^2^)/3'
_atom_sites_solution_hydrogens     geom
_atom_sites_solution_primary     direct
_atom_sites_solution_secondary     difmap
_refine_ls_shift/su_max     0.000
_refine_ls_shift/su_mean     0.000
_refine_diff_density_max     0.168
_refine_diff_density_min     -0.146
_refine_ls_extinction_method     'SHELXL97 (Sheldrick, 2008)'
_refine_ls_extinction_coef     0.012(3)
_refine_ls_extinction_expression
                                  'Fc^*^=kFc[1+0.001xFc^2^\l^3^/sin(2\q)]^-1/4^'
loop_
    _atom_type_symbol
    _atom_type_description
    _atom_type_scat_dispersion_real
    _atom_type_scat_dispersion_imag
    _atom_type_scat_source
    'C' 'C' 0.0033 0.0016
                         'International Tables Vol C Tables 4.2.6.8 and 6.1.1.4'
    'H' 'H' 0.0000 0.0000
                         'International Tables Vol C Tables 4.2.6.8 and 6.1.1.4'
    'N' 'N' 0.0061 0.0033
                         'International Tables Vol C Tables 4.2.6.8 and 6.1.1.4'
    'O' 'O' 0.0106 0.0060
                         'International Tables Vol C Tables 4.2.6.8 and 6.1.1.4'
_computing_data_collection     'APEX2 (Bruker, 2004)'
_computing_cell_refinement     'APEX2 and SAINT (Bruker, 2004)'
_computing_data_reduction     'SAINT and XPREP (Bruker, 2004)'
_computing_structure_solution     'SHELXS97 (Sheldrick, 2008)'
_computing_structure_refinement     'SHELXL97 (Sheldrick, 2008)'
_computing_molecular_graphics
          'ORTEP-3 for Windows (Farrugia, 2012) and DIAMOND (Brandenburg, 2010)'
_computing_publication_material
                        'SHELXL97 (Sheldrick, 2008) and publCIF (Westrip, 2010)'
loop_
    _atom_site_type_symbol
    _atom_site_label
    _atom_site_fract_x
    _atom_site_fract_y
    _atom_site_fract_z
    _atom_site_U_iso_or_equiv
    _atom_site_adp_type
    _atom_site_calc_flag
    _atom_site_refinement_flags
    _atom_site_occupancy
    _atom_site_symmetry_multiplicity
    _atom_site_disorder_assembly
    _atom_site_disorder_group
    O O1 0.1808(2) 0.4322(3) -0.0082(3) 0.0751(10) Uani d . 1 1 . .
    O O2 0.4338(2) 0.2150(3) 0.3839(3) 0.0617(9) Uani d D 1 1 . .
    O O3 0.37204(18) 0.1124(2) 0.7981(3) 0.0518(7) Uani d . 1 1 . .
    O O1S 1.0079(2) 0.2238(2) 0.7337(4) 0.0590(8) Uani d D 1 1 . .
    N N1 0.2710(2) 0.2049(2) 0.5685(3) 0.0397(7) Uani d . 1 1 . .
    N N2 0.2196(2) 0.1700(3) 0.6956(3) 0.0408(7) Uani d D 1 1 . .
    N N3 0.1091(3) -0.0404(3) 1.1458(4) 0.0575(9) Uani d . 1 1 . .
    C C1 0.3661(3) 0.2681(3) 0.2933(4) 0.0411(8) Uani d . 1 1 . .
    C C2 0.4043(3) 0.3044(3) 0.1575(4) 0.0507(10) Uani d . 1 1 . .
    H H2 0.4747 0.2928 0.1326 0.061 Uiso calc R 1 1 . .
    C C3 0.3409(3) 0.3566(3) 0.0601(4) 0.0533(11) Uani d . 1 1 . .
    H H3 0.3679 0.3792 -0.0312 0.064 Uiso calc R 1 1 . .
    C C4 0.2361(3) 0.3764(3) 0.0963(4) 0.0497(10) Uani d . 1 1 . .
    C C5 0.1962(3) 0.3413(3) 0.2291(4) 0.0428(9) Uani d . 1 1 . .
    H H5 0.1257 0.3540 0.2528 0.051 Uiso calc R 1 1 . .
    C C6 0.2605(3) 0.2865(3) 0.3301(3) 0.0353(8) Uani d . 1 1 . .
    C C7 0.2147(3) 0.2507(3) 0.4707(4) 0.0391(8) Uani d . 1 1 . .
    H H7 0.1432 0.2615 0.4890 0.047 Uiso calc R 1 1 . .
    C C8 0.2760(3) 0.1203(3) 0.8009(3) 0.0360(8) Uani d . 1 1 . .
    C C9 0.2130(2) 0.0700(3) 0.9218(3) 0.0345(8) Uani d . 1 1 . .
    C C10 0.2574(3) 0.0576(3) 1.0612(5) 0.0558(11) Uani d . 1 1 . .
    H H10 0.3236 0.0856 1.0823 0.067 Uiso calc R 1 1 . .
    C C11 0.2026(4) 0.0036(4) 1.1683(5) 0.0651(13) Uani d . 1 1 . .
    H H11 0.2329 -0.0025 1.2628 0.078 Uiso calc R 1 1 . .
    C C12 0.0673(3) -0.0275(3) 1.0122(5) 0.0513(10) Uani d . 1 1 . .
    H H12 0.0012 -0.0569 0.9941 0.062 Uiso calc R 1 1 . .
    C C13 0.1150(3) 0.0265(3) 0.8976(4) 0.0404(8) Uani d . 1 1 . .
    H H13 0.0817 0.0336 0.8053 0.049 Uiso calc R 1 1 . .
    C C14 0.0712(4) 0.4431(4) 0.0117(5) 0.0759(15) Uani d . 1 1 . .
    H H14A 0.0391 0.3750 0.0175 0.114 Uiso calc R 1 1 . .
    H H14B 0.0418 0.4810 -0.0714 0.114 Uiso calc R 1 1 . .
    H H14C 0.0576 0.4809 0.1027 0.114 Uiso calc R 1 1 . .
    H H2' 0.1551(15) 0.191(3) 0.720(5) 0.054(12) Uiso d D 1 1 . .
    H H1A 0.973(3) 0.279(2) 0.757(6) 0.093(19) Uiso d D 1 1 . .
    H H1B 0.962(3) 0.175(2) 0.722(6) 0.081(16) Uiso d D 1 1 . .
    H H2A 0.400(3) 0.198(3) 0.462(3) 0.066(14) Uiso d D 1 1 . .
loop_
    _atom_site_aniso_label
    _atom_site_aniso_U_11
    _atom_site_aniso_U_22
    _atom_site_aniso_U_33
    _atom_site_aniso_U_12
    _atom_site_aniso_U_13
    _atom_site_aniso_U_23
    O1 0.069(2) 0.106(3) 0.0501(17) -0.0069(18) -0.0104(16) 0.0408(18)
    O2 0.0470(15) 0.080(2) 0.0580(18) 0.0194(14) 0.0147(16) 0.0220(16)
    O3 0.0316(13) 0.0695(19) 0.0542(15) -0.0047(12) -0.0016(12) 0.0243(13)
    O1S 0.0376(14) 0.0544(18) 0.085(2) 0.0050(14) -0.0006(15) -0.0197(16)
    N1 0.0355(15) 0.0484(18) 0.0351(15) -0.0004(14) 0.0036(14) 0.0125(14)
    N2 0.0352(16) 0.0528(19) 0.0343(16) 0.0034(15) 0.0074(14) 0.0151(13)
    N3 0.056(2) 0.063(2) 0.054(2) -0.0059(18) 0.0109(17) 0.0184(17)
    C1 0.0422(19) 0.042(2) 0.0394(18) 0.0026(16) 0.0076(16) 0.0070(16)
    C2 0.046(2) 0.060(3) 0.046(2) -0.0011(19) 0.0176(18) 0.0028(18)
    C3 0.063(3) 0.063(3) 0.0331(19) -0.006(2) 0.0128(19) 0.0101(18)
    C4 0.055(3) 0.058(3) 0.036(2) -0.0101(19) -0.0029(19) 0.0129(19)
    C5 0.0341(18) 0.055(2) 0.040(2) -0.0037(16) -0.0040(16) 0.0079(18)
    C6 0.0357(18) 0.037(2) 0.0327(18) -0.0067(14) 0.0004(15) 0.0028(15)
    C7 0.0307(18) 0.051(2) 0.0357(19) -0.0024(16) 0.0034(15) 0.0033(16)
    C8 0.0342(18) 0.0392(19) 0.0346(18) -0.0041(15) -0.0024(16) 0.0083(15)
    C9 0.0324(17) 0.0366(19) 0.0346(18) -0.0009(14) 0.0022(15) 0.0044(15)
    C10 0.054(3) 0.070(3) 0.044(2) -0.022(2) -0.011(2) 0.017(2)
    C11 0.072(3) 0.086(4) 0.036(2) -0.021(3) -0.0063(19) 0.023(2)
    C12 0.0378(19) 0.053(3) 0.063(3) -0.0039(17) 0.0056(19) 0.014(2)
    C13 0.0373(18) 0.043(2) 0.0413(19) -0.0026(15) -0.0012(16) 0.0073(16)
    C14 0.066(3) 0.086(4) 0.076(3) -0.016(3) -0.030(3) 0.036(3)
_geom_special_details
;
All e.s.d.'s (except the e.s.d. in the dihedral angle between two l.s. planes)
are estimated using the full covariance matrix. The cell e.s.d.'s are taken
into account individually in the estimation of e.s.d.'s in distances, angles
and torsion angles; correlations between e.s.d.'s in cell parameters are only
used when they are defined by crystal symmetry. An approximate (isotropic)
treatment of cell e.s.d.'s is used for estimating e.s.d.'s involving l.s.
planes.
;
loop_
    _geom_bond_atom_site_label_1
    _geom_bond_atom_site_label_2
    _geom_bond_site_symmetry_2
    _geom_bond_distance
    _geom_bond_publ_flag
    O1 C4 . 1.366(4) ?
    O1 C14 . 1.405(5) ?
    O2 C1 . 1.358(5) ?
    O2 H2A . 0.847(10) ?
    O3 C8 . 1.218(4) ?
    O1S H1A . 0.856(10) ?
    O1S H1B . 0.859(10) ?
    N1 C7 . 1.269(4) ?
    N1 N2 . 1.381(4) ?
    N2 C8 . 1.341(4) ?
    N2 H2' . 0.885(10) ?
    N3 C12 . 1.315(5) ?
    N3 C11 . 1.325(5) ?
    C1 C2 . 1.384(5) ?
    C1 C6 . 1.395(5) ?
    C2 C3 . 1.357(6) ?
    C2 H2 . 0.9300 ?
    C3 C4 . 1.388(6) ?
    C3 H3 . 0.9300 ?
    C4 C5 . 1.364(5) ?
    C5 C6 . 1.402(5) ?
    C5 H5 . 0.9300 ?
    C6 C7 . 1.456(5) ?
    C7 H7 . 0.9300 ?
    C8 C9 . 1.487(4) ?
    C9 C13 . 1.374(5) ?
    C9 C10 . 1.374(5) ?
    C10 C11 . 1.367(6) ?
    C10 H10 . 0.9300 ?
    C11 H11 . 0.9300 ?
    C12 C13 . 1.373(5) ?
    C12 H12 . 0.9300 ?
    C13 H13 . 0.9300 ?
    C14 H14A . 0.9600 ?
    C14 H14B . 0.9600 ?
    C14 H14C . 0.9600 ?
loop_
    _geom_angle_atom_site_label_1
    _geom_angle_atom_site_label_2
    _geom_angle_atom_site_label_3
    _geom_angle_site_symmetry_1
    _geom_angle_site_symmetry_3
    _geom_angle
    _geom_angle_publ_flag
    C4 O1 C14 . . 118.0(3) ?
    C1 O2 H2A . . 107(3) ?
    H1A O1S H1B . . 106(2) ?
    C7 N1 N2 . . 116.7(3) ?
    C8 N2 N1 . . 118.5(3) ?
    C8 N2 H2' . . 118(3) ?
    N1 N2 H2' . . 122(3) ?
    C12 N3 C11 . . 116.3(3) ?
    O2 C1 C2 . . 117.9(3) ?
    O2 C1 C6 . . 123.1(3) ?
    C2 C1 C6 . . 118.9(3) ?
    C3 C2 C1 . . 121.3(4) ?
    C3 C2 H2 . . 119.3 ?
    C1 C2 H2 . . 119.3 ?
    C2 C3 C4 . . 120.2(3) ?
    C2 C3 H3 . . 119.9 ?
    C4 C3 H3 . . 119.9 ?
    C5 C4 O1 . . 125.1(4) ?
    C5 C4 C3 . . 119.8(4) ?
    O1 C4 C3 . . 115.1(3) ?
    C4 C5 C6 . . 120.5(3) ?
    C4 C5 H5 . . 119.7 ?
    C6 C5 H5 . . 119.7 ?
    C1 C6 C5 . . 119.2(3) ?
    C1 C6 C7 . . 122.1(3) ?
    C5 C6 C7 . . 118.7(3) ?
    N1 C7 C6 . . 121.0(3) ?
    N1 C7 H7 . . 119.5 ?
    C6 C7 H7 . . 119.5 ?
    O3 C8 N2 . . 123.8(3) ?
    O3 C8 C9 . . 120.9(3) ?
    N2 C8 C9 . . 115.3(3) ?
    C13 C9 C10 . . 117.7(3) ?
    C13 C9 C8 . . 122.9(3) ?
    C10 C9 C8 . . 119.2(3) ?
    C11 C10 C9 . . 119.0(4) ?
    C11 C10 H10 . . 120.5 ?
    C9 C10 H10 . . 120.5 ?
    N3 C11 C10 . . 124.0(4) ?
    N3 C11 H11 . . 118.0 ?
    C10 C11 H11 . . 118.0 ?
    N3 C12 C13 . . 124.2(4) ?
    N3 C12 H12 . . 117.9 ?
    C13 C12 H12 . . 117.9 ?
    C12 C13 C9 . . 118.8(3) ?
    C12 C13 H13 . . 120.6 ?
    C9 C13 H13 . . 120.6 ?
    O1 C14 H14A . . 109.5 ?
    O1 C14 H14B . . 109.5 ?
    H14A C14 H14B . . 109.5 ?
    O1 C14 H14C . . 109.5 ?
    H14A C14 H14C . . 109.5 ?
    H14B C14 H14C . . 109.5 ?
loop_
    _geom_torsion_atom_site_label_1
    _geom_torsion_atom_site_label_2
    _geom_torsion_atom_site_label_3
    _geom_torsion_atom_site_label_4
    _geom_torsion_site_symmetry_1
    _geom_torsion_site_symmetry_2
    _geom_torsion_site_symmetry_3
    _geom_torsion_site_symmetry_4
    _geom_torsion
    _geom_torsion_publ_flag
    C7 N1 N2 C8 . . . . 179.3(3) ?
    O2 C1 C2 C3 . . . . 179.0(4) ?
    C6 C1 C2 C3 . . . . -0.4(6) ?
    C1 C2 C3 C4 . . . . 1.1(6) ?
    C14 O1 C4 C5 . . . . -8.9(7) ?
    C14 O1 C4 C3 . . . . 171.8(4) ?
    C2 C3 C4 C5 . . . . -1.3(6) ?
    C2 C3 C4 O1 . . . . 178.1(4) ?
    O1 C4 C5 C6 . . . . -178.6(4) ?
    C3 C4 C5 C6 . . . . 0.7(6) ?
    O2 C1 C6 C5 . . . . -179.5(4) ?
    C2 C1 C6 C5 . . . . -0.1(5) ?
    O2 C1 C6 C7 . . . . 0.6(5) ?
    C2 C1 C6 C7 . . . . 180.0(3) ?
    C4 C5 C6 C1 . . . . 0.0(5) ?
    C4 C5 C6 C7 . . . . 179.9(3) ?
    N2 N1 C7 C6 . . . . -177.5(3) ?
    C1 C6 C7 N1 . . . . 3.1(5) ?
    C5 C6 C7 N1 . . . . -176.8(3) ?
    N1 N2 C8 O3 . . . . 7.1(6) ?
    N1 N2 C8 C9 . . . . -170.4(3) ?
    O3 C8 C9 C13 . . . . -144.0(4) ?
    N2 C8 C9 C13 . . . . 33.6(5) ?
    O3 C8 C9 C10 . . . . 30.2(6) ?
    N2 C8 C9 C10 . . . . -152.3(4) ?
    C13 C9 C10 C11 . . . . -0.2(6) ?
    C8 C9 C10 C11 . . . . -174.6(4) ?
    C12 N3 C11 C10 . . . . -1.9(7) ?
    C9 C10 C11 N3 . . . . 1.6(7) ?
    C11 N3 C12 C13 . . . . 0.9(6) ?
    N3 C12 C13 C9 . . . . 0.4(6) ?
    C10 C9 C13 C12 . . . . -0.7(5) ?
    C8 C9 C13 C12 . . . . 173.5(3) ?
loop_
    _geom_hbond_atom_site_label_D
    _geom_hbond_atom_site_label_H
    _geom_hbond_atom_site_label_A
    _geom_hbond_site_symmetry_A
    _geom_hbond_distance_DH
    _geom_hbond_distance_HA
    _geom_hbond_distance_DA
    _geom_hbond_angle_DHA
    N2 H2' O1S 1_455 0.885(10) 1.912(14) 2.784(4) 168(4)
    O1S H1A O3 4 0.856(10) 1.918(15) 2.764(4) 170(4)
    O1S H1B N3 2_654 0.859(10) 2.050(17) 2.874(5) 160(4)
    O2 H2A N1 . 0.847(10) 1.89(3) 2.642(4) 147(4)
    C11 H11 O1 3_546 0.93 2.46 3.370(5) 164
    C14 H14C O3 3_554 0.96 2.58 3.425(5) 147
_iucr_refine_instructions_details
;
TITL 5_IMSH in Pna2(1)
CELL  0.71073  12.6455  12.7423   8.9306   90.000   90.000   90.000
ZERR     4.00   0.0016   0.0016   0.0009    0.000    0.000    0.000
LATT -1
SYMM  - X, - Y, 1/2 + Z
SYMM  1/2 - X, 1/2 + Y, 1/2 + Z
SYMM  1/2 + X, 1/2 - Y,   Z
SFAC C  H  N  O
UNIT 56 60 12 16
MERG 3
OMIT  -3.00  54.00
OMIT 1 1 0
L.S. 12
ACTA
BOND   $H
FMAP 2
PLAN 7
DFIX  0.86   0.01  O1S  H1A
DFIX  0.86   0.01  O1S  H1B
DANG   1.36  0.02  H1A  H1B
DFIX 0.88 0.01 N2 H2'
DFIX 0.84 0.01 O2 H2A
SIZE     0.25   0.30   0.40
EQIV $1 x-1, y, z
EQIV $2 x+1/2, -y+1/2, z
EQIV $3 -x+1, -y, z-1/2
HTAB N2  O1S_$1
HTAB O1S O3_$2
HTAB O1S N3_$3
HTAB O2 N1
HTAB
CONF
TEMP    23.00
WGHT    0.070100
EXTI    0.011664
FVAR       0.20950
O1    4    0.180823    0.432160   -0.008203    11.00000    0.06882    0.10638 =
         0.05011    0.04082   -0.01042   -0.00691
O2    4    0.433818    0.215001    0.383855    11.00000    0.04698    0.08002 =
         0.05803    0.02197    0.01474    0.01939
O3    4    0.372035    0.112365    0.798118    11.00000    0.03162    0.06950 =
         0.05422    0.02434   -0.00164   -0.00466
O1S   4    1.007873    0.223757    0.733734    11.00000    0.03756    0.05442 =
         0.08503   -0.01970   -0.00065    0.00504
N1    3    0.270960    0.204862    0.568547    11.00000    0.03553    0.04841 =
         0.03506    0.01255    0.00363   -0.00040
N2    3    0.219553    0.170032    0.695589    11.00000    0.03516    0.05283 =
         0.03431    0.01505    0.00736    0.00337
N3    3    0.109059   -0.040433    1.145800    11.00000    0.05585    0.06256 =
         0.05402    0.01836    0.01094   -0.00595
C1    1    0.366118    0.268061    0.293278    11.00000    0.04219    0.04169 =
         0.03937    0.00705    0.00764    0.00263
C2    1    0.404254    0.304386    0.157527    11.00000    0.04606    0.05973 =
         0.04627    0.00280    0.01756   -0.00109
AFIX  43
H2    2    0.474697    0.292774    0.132611    11.00000   -1.20000
AFIX   0
C3    1    0.340927    0.356578    0.060121    11.00000    0.06340    0.06322 =
         0.03313    0.01012    0.01284   -0.00636
AFIX  43
H3    2    0.367877    0.379192   -0.031241    11.00000   -1.20000
AFIX   0
C4    1    0.236061    0.376353    0.096312    11.00000    0.05488    0.05821 =
         0.03603    0.01287   -0.00290   -0.01009
C5    1    0.196167    0.341344    0.229088    11.00000    0.03414    0.05481 =
         0.03954    0.00791   -0.00401   -0.00372
AFIX  43
H5    2    0.125694    0.353966    0.252806    11.00000   -1.20000
AFIX   0
C6    1    0.260512    0.286495    0.330097    11.00000    0.03573    0.03743 =
         0.03266    0.00282    0.00042   -0.00671
C7    1    0.214719    0.250673    0.470662    11.00000    0.03073    0.05084 =
         0.03567    0.00335    0.00338   -0.00236
AFIX  43
H7    2    0.143157    0.261526    0.489007    11.00000   -1.20000
AFIX   0
C8    1    0.276043    0.120297    0.800944    11.00000    0.03422    0.03919 =
         0.03459    0.00834   -0.00240   -0.00409
C9    1    0.213024    0.069955    0.921782    11.00000    0.03239    0.03660 =
         0.03465    0.00437    0.00216   -0.00092
C10   1    0.257368    0.057618    1.061153    11.00000    0.05380    0.06979 =
         0.04381    0.01694   -0.01077   -0.02191
AFIX  43
H10   2    0.323647    0.085574    1.082260    11.00000   -1.20000
AFIX   0
C11   1    0.202595    0.003637    1.168301    11.00000    0.07244    0.08626 =
         0.03646    0.02279   -0.00628   -0.02069
AFIX  43
H11   2    0.232857   -0.002527    1.262804    11.00000   -1.20000
AFIX   0
C12   1    0.067275   -0.027525    1.012168    11.00000    0.03784    0.05341 =
         0.06261    0.01402    0.00558   -0.00387
AFIX  43
H12   2    0.001154   -0.056871    0.994126    11.00000   -1.20000
AFIX   0
C13   1    0.115048    0.026512    0.897604    11.00000    0.03727    0.04269 =
         0.04131    0.00726   -0.00119   -0.00260
AFIX  43
H13   2    0.081698    0.033576    0.805339    11.00000   -1.20000
AFIX   0
C14   1    0.071180    0.443134    0.011742    11.00000    0.06575    0.08611 =
         0.07578    0.03563   -0.02955   -0.01561
AFIX 137
H14A  2    0.039134    0.374956    0.017519    11.00000   -1.50000
H14B  2    0.041845    0.481004   -0.071388    11.00000   -1.50000
H14C  2    0.057636    0.480942    0.102722    11.00000   -1.50000
AFIX   0
H2'   2    0.155140    0.191161    0.719783    11.00000    0.05401
H1A   2    0.972679    0.278876    0.756712    11.00000    0.09302
H1B   2    0.961628    0.174996    0.722167    11.00000    0.08150
H2A   2    0.399702    0.198013    0.461739    11.00000    0.06577
HKLF 4  1.0  1.00  0.00  0.00  0.00  1.00  0.00  0.00  0.00  1.00
REM  5_IMSH in Pna2(1)
REM R1 =  0.0454 for   1134 Fo > 4sig(Fo)  and  0.0764 for all   1668 data
REM    208 parameters refined using      6 restraints
END
WGHT      0.0574      0.0556
REM Highest difference peak  0.168,  deepest hole -0.146,  1-sigma level  0.042
Q1    1   0.2396 -0.0588  1.2246  11.00000  0.05    0.17
Q2    1   0.2208  0.3687 -0.0243  11.00000  0.05    0.17
Q3    1   0.2783  0.4315 -0.0830  11.00000  0.05    0.16
Q4    1   0.4221  0.4098 -0.0050  11.00000  0.05    0.15
Q5    1   0.0962 -0.0684  1.2938  11.00000  0.05    0.15
Q6    1   0.3337  0.4322 -0.0220  11.00000  0.05    0.15
Q7    1   0.3805  0.1939  0.7252  11.00000  0.05    0.15
;
data_global
_journal_date_recd_electronic     2013-04-14
_journal_date_accepted     2013-05-06
_journal_name_full     'Acta Crystallographica, Section E'
_journal_year     2013
_journal_volume     69
_journal_issue      6
_journal_page_first     o881
_journal_page_last     o881
_journal_paper_category     QO
_journal_paper_doi     10.1107/S160053681301235X
_journal_coeditor_code     FJ2628
_publ_contact_author_name     'M. Sithambaresan'
_publ_contact_author_address
;
Department of Chemistry
Faculty of Science
Eastern University
Chenkalady
Sri Lanka
;
_publ_contact_author_email     'eesans@yahoo.com'
_publ_contact_author_fax     '94-65-2240758'
_publ_contact_author_phone     '94-65-2240755'
_publ_section_title
;
<i>N</i>'-[(<i>E</i>)-2-Hydroxy-5-methoxybenzylidene]pyridine-4-carbohydrazide
monohydrate
;
loop_
    _publ_author_name
    _publ_author_address
    'M. K. Prasanna'
;
      Department of Chemistry and Research Centre
      PRNSS College, Mattanur 670 702
      Kannur, Kerala
      India
;
    'M. Sithambaresan'
;
      Department of Chemistry
      Faculty of Science
      Eastern University, Sri Lanka
      Chenkalady
      Sri Lanka
;
    'K. Pradeepkumar'
;
      Department of Chemistry and Research Centre
      PRNSS College, Mattanur 670 702
      Kannur, Kerala
      India
;
    'M. R. Prathapachandra Kurup'
;
      Department of Applied Chemistry
      Cochin University of Science and Technology
      Kochi 682 022
      India
;
_publ_section_synopsis     .
