# Supplementary material for: N′-[(E)-2-Hy­droxy-5-meth­oxy­benzyl­idene]pyridine-4-carbohydrazide monohydrate
Source: Acta Crystallogr Sect E Struct Rep Online. 2013 May 15;69(Pt 6):o881. doi: 10.1107/S160053681301235X (PMC3685038; doi:10.1107/S160053681301235X)
Supplement: Supplementary file 2 [file e-69-0o881-Isup2.hkl]

# 
# h,k,l, Fc-squared, Fo-squared, sigma(Fo-squared) and status flag 
# 
data_I
_shelx_title ' 5_IMSH in Pna2(1)' 
_shelx_refln_list_code          4 
_shelx_F_calc_maximum      156.68 
_exptl_crystal_F_000       608.00 
_reflns_d_resolution_high  0.7828 
 
loop_ 
 _symmetry_equiv_pos_as_xyz 
 'x, y, z' 
 '-x, -y, z+1/2' 
 '-x+1/2, y+1/2, z+1/2' 
 'x+1/2, -y+1/2, z' 
 
_cell_length_a    12.6455 
_cell_length_b    12.7423 
_cell_length_c     8.9306 
_cell_angle_alpha  90.000 
_cell_angle_beta   90.000 
_cell_angle_gamma  90.000 
 
_shelx_F_squared_multiplier     1.000 
 
loop_ 
 _refln_index_h 
 _refln_index_k 
 _refln_index_l 
 _refln_F_squared_calc 
 _refln_F_squared_meas 
 _refln_F_squared_sigma 
 _refln_observed_status 
   2   0   0    15868.58    16187.01    940.54 o 
   4   0   0     1231.15     1148.64     28.39 o 
   6   0   0     2517.89     2781.34     65.69 o 
   8   0   0      411.87      489.63     19.15 o 
  10   0   0      121.69       99.94      9.42 o 
  12   0   0       68.61       62.19      8.30 o 
  14   0   0      179.57      239.59     34.42 o 
  16   0   0        7.36        7.29     14.13 o 
   2   1   0     3445.90     3362.40     58.96 o 
   3   1   0        0.04        0.50      1.31 o 
   4   1   0     2623.56     2409.56     39.43 o 
   5   1   0      344.35      358.46     10.69 o 
   6   1   0     1595.57     1702.55     29.80 o 
   7   1   0        0.11        4.21      3.32 o 
   8   1   0        3.44       45.36     12.43 o 
   9   1   0      149.98      158.08      7.44 o 
  10   1   0        1.04        3.08      3.15 o 
  11   1   0       20.32       27.82      4.52 o 
  12   1   0      187.54      166.13     11.58 o 
  13   1   0        8.06       10.84     15.38 o 
  14   1   0        5.12        0.98      8.21 o 
  15   1   0        0.15       17.83      9.54 o 
  16   1   0       33.02       66.66     14.90 o 
   0   2   0      737.68      603.07    103.14 o 
   1   2   0        9.20        6.29      1.35 o 
   2   2   0        0.10       -0.05      1.59 o 
   3   2   0     1336.86     1209.37     21.40 o 
   4   2   0     2357.03     2338.94     43.06 o 
   5   2   0      386.95      393.80     10.24 o 
   6   2   0       46.00       44.34      4.23 o 
   7   2   0      445.64      445.86     10.80 o 
   8   2   0      301.09      314.71     13.26 o 
   9   2   0      163.25      145.57      9.81 o 
  10   2   0       11.30       12.55      6.33 o 
  11   2   0       94.25       88.29     10.12 o 
  12   2   0       14.59       16.85      6.17 o 
  13   2   0      152.39      143.31     17.44 o 
  14   2   0       69.21       49.71     17.89 o 
  15   2   0       30.34       36.00     11.36 o 
  16   2   0        9.15       -3.10      9.10 o 
   1   3   0      563.18      561.39      9.50 o 
   2   3   0      759.95      716.04     20.45 o 
   3   3   0      814.05      846.27     16.83 o 
   4   3   0       32.44       19.98      2.82 o 
   5   3   0      217.42      248.48     21.62 o 
   6   3   0      544.43      533.47     12.56 o 
   7   3   0      618.02      644.78     17.36 o 
   8   3   0       78.90       78.33     14.49 o 
   9   3   0       76.10       74.83     15.70 o 
  10   3   0      138.02      162.41     13.67 o 
  11   3   0       33.85       38.04      7.15 o 
  12   3   0       15.05       11.57      5.64 o 
  13   3   0       51.52       56.92      8.71 o 
  14   3   0        0.03       -1.52      8.59 o 
  15   3   0       30.02       23.32      8.92 o 
   0   4   0     2538.61     2399.79     72.19 o 
   1   4   0       24.05       24.04      2.73 o 
   2   4   0     2510.52     2398.18     38.18 o 
   3   4   0      689.75      682.73     14.79 o 
   4   4   0      106.04       97.96      6.12 o 
   5   4   0      423.74      400.42     10.44 o 
   6   4   0      196.15      218.39      7.70 o 
   7   4   0      239.05      241.26      9.03 o 
   8   4   0        1.34       -0.58      3.78 o 
   9   4   0      129.71      128.93      7.77 o 
  10   4   0       29.85       32.28      6.20 o 
  11   4   0       58.99       64.99      8.29 o 
  12   4   0        5.77        4.69      5.23 o 
  13   4   0        5.51       -3.71      4.85 o 
  14   4   0        9.37        8.87     12.83 o 
  15   4   0       16.63       17.91     12.71 o 
   1   5   0     2473.85     2326.19     40.48 o 
   2   5   0       99.93       88.73      4.41 o 
   3   5   0      702.04      615.48     12.81 o 
   4   5   0      234.43      244.71      7.51 o 
   5   5   0        0.06       -3.27      3.09 o 
   6   5   0        0.16       -3.49      2.93 o 
   7   5   0      113.26      111.99      7.71 o 
   8   5   0       54.91       49.87      5.70 o 
   9   5   0      450.89      469.48     15.64 o 
  10   5   0        0.23        0.93      6.20 o 
  11   5   0        2.22       -5.39      4.88 o 
  12   5   0       22.48       28.25      6.97 o 
  13   5   0        0.06        0.20      5.61 o 
  14   5   0        5.75       22.10      8.40 o 
  15   5   0        0.04        5.77      8.37 o 
   0   6   0      207.58      214.57      8.18 o 
   1   6   0        1.06       -1.81      2.17 o 
   2   6   0        6.72        8.04      3.42 o 
   3   6   0      890.89      873.61     17.17 o 
   4   6   0       58.08       64.41      5.18 o 
   5   6   0      236.80      228.56      9.02 o 
   6   6   0       47.46       48.56      7.61 o 
   7   6   0       81.72       80.60      9.31 o 
   8   6   0       90.79      103.93     10.88 o 
   9   6   0        1.33        6.78      6.42 o 
  10   6   0       12.24        8.99      6.84 o 
  11   6   0        1.17       -4.21      7.17 o 
  12   6   0        1.41       -7.76      5.20 o 
  13   6   0        6.72       18.72      6.86 o 
  14   6   0       14.00        8.48      6.63 o 
  15   6   0        2.37        9.61      8.49 o 
   1   7   0        1.32        8.04      4.87 o 
   2   7   0      160.05      173.35     11.36 o 
   3   7   0      133.28      121.93      6.61 o 
   4   7   0      249.36      248.30     10.30 o 
   5   7   0       63.92       74.15      6.66 o 
   6   7   0       60.16       53.24      6.30 o 
   7   7   0      181.34      183.49     10.73 o 
   8   7   0       37.18       41.20      6.61 o 
   9   7   0      344.88      299.75     17.90 o 
  10   7   0       40.04       42.34      9.27 o 
  11   7   0        0.65       -4.38      6.51 o 
  12   7   0        0.59        3.86      5.84 o 
  13   7   0        0.29       -0.67      6.01 o 
  14   7   0       57.65       53.59      9.42 o 
   0   8   0        5.27       16.62      4.78 o 
   1   8   0       77.81       82.47      6.37 o 
   2   8   0        0.05        5.01      6.68 o 
   3   8   0      257.45      254.23     18.73 o 
   4   8   0       22.43       24.57      4.79 o 
   5   8   0       61.16       65.89      6.65 o 
   6   8   0      151.63      188.10     10.67 o 
   7   8   0      112.60      120.42      9.56 o 
   8   8   0       52.63       82.30      8.60 o 
   9   8   0       32.98       32.08      6.87 o 
  10   8   0       14.62       10.40      6.19 o 
  11   8   0        4.04        3.18      7.17 o 
  12   8   0       51.45       52.53     10.77 o 
  13   8   0        9.13       13.57      7.18 o 
  14   8   0       10.04        3.83      7.28 o 
   1   9   0        0.55        0.97      6.60 o 
   2   9   0        0.46        2.42      6.85 o 
   3   9   0       68.83       73.66     12.42 o 
   4   9   0       13.76        9.25     10.94 o 
   5   9   0       45.13       58.34      9.60 o 
   6   9   0        1.96       16.55      6.61 o 
   7   9   0      117.37      123.98     10.16 o 
   8   9   0       58.60       82.66      8.79 o 
   9   9   0       33.61       52.29      8.58 o 
  10   9   0       12.86        3.09      6.13 o 
  11   9   0      109.07      119.10     13.82 o 
  12   9   0       17.16       20.34      8.79 o 
  13   9   0        3.08        3.86      6.67 o 
   0  10   0       15.67       14.90      6.04 o 
   1  10   0       51.50       61.99      6.77 o 
   2  10   0        8.05        2.39      7.80 o 
   3  10   0      143.23      151.32     17.41 o 
   4  10   0       12.80        4.88      8.11 o 
   5  10   0       38.54       32.63     10.95 o 
   6  10   0       51.04       57.28      7.36 o 
   7  10   0       30.15       29.97      7.53 o 
   8  10   0       24.18       23.31      6.50 o 
   9  10   0        7.73       -1.47      8.75 o 
  10  10   0        1.53       -7.34      5.65 o 
  11  10   0       24.83       22.29     14.01 o 
  12  10   0        7.61       10.68      8.29 o 
   1  11   0       42.42       32.26     13.29 o 
   2  11   0      277.74      294.68     24.50 o 
   3  11   0        0.74       -4.56      7.36 o 
   4  11   0       52.99       50.98     12.48 o 
   5  11   0       19.16       14.91     10.07 o 
   6  11   0      307.17      305.19     26.41 o 
   7  11   0      184.89      205.78     12.92 o 
   8  11   0      258.77      246.23     19.35 o 
   9  11   0        2.58       -1.71      7.38 o 
  10  11   0       21.90       20.20      8.90 o 
  11  11   0        9.55       26.74      9.55 o 
   0  12   0      195.09      187.64     29.18 o 
   1  12   0       73.72       66.53      7.58 o 
   2  12   0       11.76       23.33      7.98 o 
   3  12   0        1.57       -7.93      7.89 o 
   4  12   0        0.10        1.03     10.25 o 
   5  12   0      138.83      107.44     17.32 o 
   6  12   0      125.69      113.79     17.33 o 
   7  12   0        4.90       11.02     10.87 o 
   8  12   0       83.47       71.04     15.71 o 
   9  12   0        8.21        4.14      7.77 o 
  10  12   0       27.73       23.76     15.56 o 
   1  13   0        1.39        0.97      8.86 o 
   2  13   0       28.60       49.06     12.86 o 
   3  13   0       15.31       17.03     10.35 o 
   4  13   0       36.28       50.58     13.04 o 
   5  13   0      105.72       88.86     16.29 o 
   6  13   0       12.41       -6.78     18.80 o 
   7  13   0        0.03       -2.42      9.86 o 
   8  13   0       40.01       43.77     28.03 o 
   9  13   0       47.31       59.55     19.26 o 
   0  14   0        8.46       -0.91     12.99 o 
   1  14   0       13.40       10.24     10.30 o 
   2  14   0       11.55        3.05     10.01 o 
   3  14   0       17.84        8.27     10.62 o 
   4  14   0       53.28       38.87     12.97 o 
   5  14   0        0.06        4.14     21.42 o 
   6  14   0        2.14        3.93     10.87 o 
   7  14   0        0.10       13.57     12.10 o 
   8  14   0        0.02        9.84     12.42 o 
   1  15   0       16.38       11.99     11.16 o 
   2  15   0        1.79        4.61     10.29 o 
   3  15   0        0.04       10.00     11.26 o 
   4  15   0        0.90       -6.47     12.30 o 
   5  15   0        7.22       10.07     24.49 o 
   6  15   0        9.58       -4.48     10.60 o 
   0  16   0        0.87        5.92     17.09 o 
   1  16   0        0.18       -1.57     11.58 o 
   2  16   0       26.88       60.12     16.18 o 
   2   0   1     5590.91     5425.24     92.80 o 
   4   0   1     2325.72     2250.91     37.46 o 
   6   0   1      936.05      970.14     18.40 o 
   8   0   1      370.67      394.56     10.83 o 
  10   0   1       91.79      101.18      6.24 o 
  12   0   1       27.36       23.96      6.74 o 
  14   0   1       76.68       65.51     13.29 o 
  16   0   1        4.99        6.38     14.58 o 
   0   1   1      125.40       58.10      5.11 o 
   1   1   1     2953.64     2215.57     49.07 o 
   2   1   1      241.38      253.46     10.35 o 
   3   1   1       94.58       94.76      3.09 o 
   4   1   1     1878.54     1757.00     22.22 o 
   5   1   1       68.27       67.14      3.02 o 
   6   1   1      909.35      884.66     13.10 o 
   7   1   1      717.14      791.51     14.62 o 
   8   1   1      372.12      384.01     11.57 o 
   9   1   1       83.27      102.95      5.30 o 
  10   1   1      107.86       96.55      5.36 o 
  11   1   1      116.16      112.00      5.95 o 
  12   1   1       37.27       35.34      5.07 o 
  13   1   1       63.43       59.36      7.03 o 
  14   1   1       74.22       75.70     11.66 o 
  15   1   1        5.38        8.30      6.42 o 
  16   1   1        8.77       23.76     11.98 o 
   1   2   1      260.96      242.54      4.06 o 
   2   2   1     7631.82     7604.97     82.63 o 
   3   2   1      123.35      127.97      4.00 o 
   4   2   1      242.77      260.40      5.06 o 
   5   2   1      695.63      721.44     10.93 o 
   6   2   1       37.77       40.71      3.07 o 
   7   2   1      355.52      402.51     14.75 o 
   8   2   1      107.86      152.07     10.97 o 
   9   2   1        1.11        1.55      2.66 o 
  10   2   1       33.73       27.89      3.63 o 
  11   2   1       59.78       63.86      4.89 o 
  12   2   1       53.28       51.90      5.42 o 
  13   2   1        1.83       -2.28      4.34 o 
  14   2   1       21.09       24.78      7.22 o 
  15   2   1        6.66        5.99      6.46 o 
   0   3   1    24548.69    27748.05    483.27 o 
   1   3   1    16573.31    17701.78    199.65 o 
   2   3   1     6090.88     6162.91     65.57 o 
   3   3   1     1820.85     1710.44     20.47 o 
   4   3   1     3373.25     3355.44     39.90 o 
   5   3   1      403.53      426.26      7.55 o 
   6   3   1      848.84      862.87     14.21 o 
   7   3   1      364.60      414.25     10.12 o 
   8   3   1       28.84       33.00      4.41 o 
   9   3   1       28.50       28.43      4.83 o 
  10   3   1       24.85       36.77      5.48 o 
  11   3   1       83.79       82.80      6.50 o 
  12   3   1      156.79      144.19      8.53 o 
  13   3   1        4.64        1.77      4.71 o 
  14   3   1       27.19       21.93      6.50 o 
  15   3   1        9.23        3.61      5.69 o 
   1   4   1     2795.95     2648.03     30.51 o 
   2   4   1     3287.35     3196.78     35.33 o 
   3   4   1      256.31      234.54      5.02 o 
   4   4   1      373.35      400.42      7.41 o 
   5   4   1      873.11      895.37     14.01 o 
   6   4   1      215.61      227.61      6.35 o 
   7   4   1      184.50      166.05      5.74 o 
   8   4   1       14.64        8.69      3.32 o 
   9   4   1      124.85      119.74      7.17 o 
  10   4   1      199.71      200.04      9.67 o 
  11   4   1       28.33       21.35      4.19 o 
  12   4   1       29.01       26.68      4.62 o 
  13   4   1       34.75       35.44      4.92 o 
  14   4   1       10.63        9.66      4.77 o 
  15   4   1       43.81       35.18      8.12 o 
   0   5   1      302.18      290.66      9.40 o 
   1   5   1       10.24        9.71      2.06 o 
   2   5   1      490.23      487.77      7.42 o 
   3   5   1       66.56       64.54      3.17 o 
   4   5   1       35.28       31.07      2.67 o 
   5   5   1      197.04      175.53      5.98 o 
   6   5   1      122.32      129.62      5.89 o 
   7   5   1       34.81       37.40      3.41 o 
   8   5   1       18.91       13.50      3.11 o 
   9   5   1       18.51       19.13      4.40 o 
  10   5   1      208.70      220.75     10.46 o 
  11   5   1        2.11        0.89      3.94 o 
  12   5   1       12.95       15.00      4.24 o 
  13   5   1       67.13       68.99      6.38 o 
  14   5   1       29.07       39.85      6.87 o 
  15   5   1       14.66       19.93      7.25 o 
   1   6   1     1011.43      957.54     14.64 o 
   2   6   1       58.41       54.26      3.06 o 
   3   6   1        7.25        6.72      1.99 o 
   4   6   1       84.39       84.26      4.69 o 
   5   6   1       15.48       10.76      3.07 o 
   6   6   1      118.01      128.49      6.52 o 
   7   6   1      107.22      105.46      6.60 o 
   8   6   1       40.93       37.61      4.14 o 
   9   6   1      219.71      226.47     10.18 o 
  10   6   1       24.79       27.15      4.80 o 
  11   6   1       34.68       37.83      5.39 o 
  12   6   1       10.46        8.12      4.53 o 
  13   6   1        0.92        4.40      4.26 o 
  14   6   1       10.27        7.07      5.10 o 
   0   7   1        0.16       -0.50      3.17 o 
   1   7   1        0.25        3.02      2.48 o 
   2   7   1       37.13       44.32      4.07 o 
   3   7   1      490.15      508.97     11.94 o 
   4   7   1        8.41        8.29      2.56 o 
   5   7   1       32.97       29.26      3.81 o 
   6   7   1       74.62       79.82      5.93 o 
   7   7   1       28.59       32.67      4.70 o 
   8   7   1        3.95       31.25      9.03 o 
   9   7   1      116.26      128.39      8.20 o 
  10   7   1       16.81       11.42      4.55 o 
  11   7   1        6.53        6.57      4.16 o 
  12   7   1       11.98       10.52      5.59 o 
  13   7   1        8.33        6.65      4.73 o 
  14   7   1        0.79        1.37      5.57 o 
   1   8   1      149.72      173.20      9.56 o 
   2   8   1      398.27      395.38     15.26 o 
   3   8   1      869.54      830.05     22.55 o 
   4   8   1      226.83      235.40      8.13 o 
   5   8   1       53.69       52.37      5.34 o 
   6   8   1      163.47      170.61      7.21 o 
   7   8   1      376.05      377.90     10.65 o 
   8   8   1      237.12      241.55     10.70 o 
   9   8   1      139.44      143.93      8.88 o 
  10   8   1       34.19       36.55      6.28 o 
  11   8   1       75.23       70.23      7.19 o 
  12   8   1       24.59       28.13      6.63 o 
  13   8   1       29.67       24.01      6.65 o 
   0   9   1       12.71        4.62      4.53 o 
   1   9   1       61.66       65.64      4.17 o 
   2   9   1      113.50      108.06      7.47 o 
   3   9   1       27.58       26.56      6.38 o 
   4   9   1       30.99       32.82      4.83 o 
   5   9   1      104.03      107.26      6.50 o 
   6   9   1      100.37      126.66      7.76 o 
   7   9   1      195.96      224.42      9.10 o 
   8   9   1       89.26       98.26      6.74 o 
   9   9   1      247.75      246.14     10.12 o 
  10   9   1       36.72       41.26      5.58 o 
  11   9   1        1.11        2.44      4.59 o 
  12   9   1       15.59       21.48      5.60 o 
  13   9   1        8.34       16.24      6.39 o 
   1  10   1       19.99       15.08      3.77 o 
   2  10   1        1.14        3.25      5.39 o 
   3  10   1      316.75      315.68     15.71 o 
   4  10   1      138.26      126.03     11.39 o 
   5  10   1       68.11       81.17      7.14 o 
   6  10   1       72.58       79.93      6.10 o 
   7  10   1       64.99       76.32      5.91 o 
   8  10   1       13.21       19.43      4.33 o 
   9  10   1       35.20       36.05      5.08 o 
  10  10   1       58.20       78.94      7.58 o 
  11  10   1      106.61      113.55     10.01 o 
  12  10   1       43.43       49.99      8.10 o 
   0  11   1      102.90       96.06     11.58 o 
   1  11   1       30.65       28.97      4.41 o 
   2  11   1        9.38       14.07      6.45 o 
   3  11   1       15.66       10.27      6.54 o 
   4  11   1       60.01       63.62      9.31 o 
   5  11   1        0.32       -7.53      5.51 o 
   6  11   1       40.48       40.45      6.21 o 
   7  11   1       42.10       45.44      6.69 o 
   8  11   1       44.17       40.56      6.64 o 
   9  11   1       23.07       18.15      6.12 o 
  10  11   1       19.24       22.22      6.47 o 
  11  11   1        6.04        4.48      6.54 o 
   1  12   1       12.00       20.34      4.28 o 
   2  12   1       19.27       31.77      6.03 o 
   3  12   1       10.40       -5.14      5.53 o 
   4  12   1       17.96       16.76      7.18 o 
   5  12   1       41.31       42.05      8.98 o 
   6  12   1        6.76        3.38      6.62 o 
   7  12   1       11.44        5.57      7.11 o 
   8  12   1       22.65       23.41      7.29 o 
   9  12   1       11.66       14.35      6.61 o 
  10  12   1       32.36       45.61      8.88 o 
   0  13   1       48.68       55.05     13.03 o 
   1  13   1        2.10       -0.01      6.35 o 
   2  13   1       16.69       12.55      7.15 o 
   3  13   1       38.77       48.44      9.11 o 
   4  13   1       10.34       12.09      7.11 o 
   5  13   1       16.39       25.63      8.21 o 
   6  13   1       31.74       27.12      8.45 o 
   7  13   1       11.64       21.66      8.19 o 
   8  13   1       11.98        6.90      7.79 o 
   9  13   1        0.05       -2.72      7.31 o 
   1  14   1        9.06       -2.36      6.41 o 
   2  14   1        8.58        8.21      7.47 o 
   3  14   1        0.68        1.38      6.95 o 
   4  14   1       27.74       26.18      8.50 o 
   5  14   1       14.09       17.65      8.03 o 
   6  14   1       44.98       38.87      9.67 o 
   7  14   1       11.26        2.93      8.05 o 
   8  14   1       22.66       16.69      8.97 o 
   0  15   1       15.16        4.07     10.28 o 
   1  15   1        4.64       11.51      7.63 o 
   2  15   1       20.48       15.53      8.10 o 
   3  15   1       27.79       23.14      8.75 o 
   4  15   1        8.03        5.10      7.54 o 
   5  15   1        7.15        0.97      7.50 o 
   6  15   1       15.66       22.42      9.09 o 
   1  16   1        6.96        9.28      8.49 o 
   2  16   1        7.08        0.55      8.04 o 
   0   0   2      771.04      831.89     22.76 o 
   2   0   2     1088.57      990.42     13.15 o 
   4   0   2      702.82      718.09     13.78 o 
   6   0   2      382.51      352.92      8.74 o 
   8   0   2     1110.53     1111.60     27.86 o 
  10   0   2      205.94      219.74     13.29 o 
  12   0   2      153.78      148.19     12.81 o 
  14   0   2       25.36       20.01     10.54 o 
   1   1   2      555.23      555.36      5.78 o 
   2   1   2      642.12      622.67      6.89 o 
   3   1   2      161.52      157.52      3.20 o 
   4   1   2      105.26       99.19      4.28 o 
   5   1   2      368.89      374.02      7.35 o 
   6   1   2      358.94      374.27      7.74 o 
   7   1   2       89.69       93.76      4.85 o 
   8   1   2       35.13      124.61     28.45 o 
   9   1   2        7.80       10.31      2.51 o 
  10   1   2       41.07       43.80      4.01 o 
  11   1   2       52.55       48.10      4.27 o 
  12   1   2      103.29       90.74      7.24 o 
  13   1   2        6.03        8.23      4.38 o 
  14   1   2       17.74       20.08      9.28 o 
  15   1   2       22.42       36.38     12.13 o 
   0   2   2     6893.41     6858.00     93.54 o 
   1   2   2     2646.85     2511.58     25.13 o 
   2   2   2      979.75      895.18      9.68 o 
   3   2   2     1615.80     1584.35     18.53 o 
   4   2   2      108.14      107.75      3.13 o 
   5   2   2      139.52      136.29      4.22 o 
   6   2   2      229.19      235.83      6.73 o 
   7   2   2       98.17      107.28      5.28 o 
   8   2   2       77.78       74.01      4.89 o 
   9   2   2       22.75       20.06      4.33 o 
  10   2   2      109.46      103.74      7.06 o 
  11   2   2       24.98       24.94      4.04 o 
  12   2   2       76.31       78.79      7.51 o 
  13   2   2       20.51       32.29      6.46 o 
  14   2   2        5.51        4.77      4.97 o 
  15   2   2        7.10       18.43     17.20 o 
   1   3   2     1046.99     1021.67     13.11 o 
   2   3   2      986.65      980.61     12.02 o 
   3   3   2     1192.90     1173.71     13.66 o 
   4   3   2      140.52      132.81      3.81 o 
   5   3   2      275.30      284.71      5.47 o 
   6   3   2       63.64       75.30      4.01 o 
   7   3   2       30.84       28.03      3.06 o 
   8   3   2        4.34        2.13      2.59 o 
   9   3   2       72.92       76.70      6.10 o 
  10   3   2       38.65       34.21      5.48 o 
  11   3   2       12.59        8.81      4.48 o 
  12   3   2       10.72        9.23      3.98 o 
  13   3   2       63.58       67.98      7.37 o 
  14   3   2        6.29        0.40      5.34 o 
  15   3   2        3.64       12.89      8.14 o 
   0   4   2      314.10      291.11      8.81 o 
   1   4   2     1480.19     1446.11     17.04 o 
   2   4   2      448.77      405.75      6.75 o 
   3   4   2     1058.63     1029.45     13.69 o 
   4   4   2       17.24       16.15      2.26 o 
   5   4   2        0.72        3.96      2.41 o 
   6   4   2      465.76      504.87      9.09 o 
   7   4   2      224.97      220.67      6.80 o 
   8   4   2       85.81       85.79      5.27 o 
   9   4   2      158.18      181.42      8.31 o 
  10   4   2       75.87       71.23      6.04 o 
  11   4   2      128.93      130.24      8.40 o 
  12   4   2      123.32      100.39      7.83 o 
  13   4   2       28.68       19.62      5.22 o 
  14   4   2       20.28       10.28      6.05 o 
  15   4   2       12.03        7.16      9.18 o 
   1   5   2      944.36      921.61     12.00 o 
   2   5   2     1614.83     1576.86     20.74 o 
   3   5   2      314.28      341.41      6.66 o 
   4   5   2     1390.54     1383.91     20.83 o 
   5   5   2      149.71      149.88      6.15 o 
   6   5   2       57.19       61.79      4.40 o 
   7   5   2      246.46      231.15      7.30 o 
   8   5   2      545.19      511.57     11.79 o 
   9   5   2      530.91      477.74     12.55 o 
  10   5   2      203.65      200.27      9.19 o 
  11   5   2      175.05      149.27      9.17 o 
  12   5   2        1.30       -0.71      3.94 o 
  13   5   2       30.09       25.66      5.61 o 
  14   5   2       12.12        9.26      5.27 o 
  15   5   2        5.48        9.36     10.03 o 
   0   6   2     2002.41     2029.75     40.84 o 
   1   6   2     1332.11     1378.16     19.79 o 
   2   6   2     1730.58     1687.23     24.20 o 
   3   6   2     3033.44     2988.44     40.78 o 
   4   6   2      279.15      256.85      7.50 o 
   5   6   2       28.63       31.06      3.66 o 
   6   6   2       41.21       42.27      4.30 o 
   7   6   2      584.12      610.65     13.96 o 
   8   6   2      332.72      329.95      8.54 o 
   9   6   2      554.18      566.37     14.13 o 
  10   6   2      112.44      115.98      7.41 o 
  11   6   2       42.02       32.24      5.43 o 
  12   6   2       63.82       56.37      6.67 o 
  13   6   2        3.96        1.89      4.73 o 
  14   6   2       34.63       40.50      7.07 o 
   1   7   2      917.65      923.37     17.53 o 
   2   7   2      932.10      930.76     21.51 o 
   3   7   2      494.06      483.28     10.10 o 
   4   7   2      460.36      456.14     11.33 o 
   5   7   2      478.07      472.57     11.55 o 
   6   7   2      306.60      334.22      9.83 o 
   7   7   2       33.63       71.34      9.56 o 
   8   7   2      199.24      238.11     10.23 o 
   9   7   2       69.12       77.19      6.20 o 
  10   7   2      238.69      251.68     10.64 o 
  11   7   2      102.64      112.10      8.37 o 
  12   7   2      100.09       96.11      9.25 o 
  13   7   2       36.44       36.70      6.85 o 
  14   7   2        1.62        0.67      6.39 o 
   0   8   2      453.91      480.91     18.44 o 
   1   8   2      207.20      219.50     18.87 o 
   2   8   2       30.11       36.63      4.66 o 
   3   8   2        6.04        4.45      2.51 o 
   4   8   2       75.42       79.30      5.20 o 
   5   8   2      129.45      133.51      6.29 o 
   6   8   2       33.36       30.23      4.70 o 
   7   8   2       90.28      110.66      7.52 o 
   8   8   2       82.23       92.48      7.19 o 
   9   8   2       47.43       58.45      6.26 o 
  10   8   2        1.16        2.49      3.89 o 
  11   8   2       95.17      102.32      8.38 o 
  12   8   2       12.14       13.87      5.67 o 
  13   8   2       22.11       32.62      6.89 o 
   1   9   2       48.87       46.76      5.22 o 
   2   9   2       29.30       21.23      4.40 o 
   3   9   2       49.40       57.06      5.76 o 
   4   9   2       51.71       40.84      4.44 o 
   5   9   2       79.30       77.88      6.07 o 
   6   9   2       71.19       68.18      6.22 o 
   7   9   2       36.26       47.37      4.96 o 
   8   9   2       18.79       27.27      5.22 o 
   9   9   2       25.63       35.37      5.56 o 
  10   9   2      100.97       98.21      8.22 o 
  11   9   2       20.20       28.13      7.91 o 
  12   9   2       12.09       13.01      5.86 o 
  13   9   2        2.18        8.07      6.14 o 
   0  10   2      214.40      209.18     13.11 o 
   1  10   2       73.54       78.79      6.42 o 
   2  10   2        8.76       10.64      4.60 o 
   3  10   2       41.94       47.81      7.77 o 
   4  10   2        7.59        5.50      5.87 o 
   5  10   2       37.47       36.60      4.87 o 
   6  10   2       11.31        7.78      4.02 o 
   7  10   2       33.69       43.70      5.29 o 
   8  10   2        7.46        9.02      3.84 o 
   9  10   2        3.72       -1.54      4.81 o 
  10  10   2       13.94       22.80      7.06 o 
  11  10   2        1.62        8.10      5.67 o 
  12  10   2        8.00       10.49      6.14 o 
   1  11   2       28.85       26.11      4.81 o 
   2  11   2        0.37       -3.42      4.11 o 
   3  11   2       28.69       17.19      6.77 o 
   4  11   2       24.08       24.01      7.39 o 
   5  11   2        2.96       -1.85      5.60 o 
   6  11   2       53.90       62.05      8.41 o 
   7  11   2       37.42       41.08      7.67 o 
   8  11   2        0.06       -0.76      5.01 o 
   9  11   2       17.02       19.90      5.91 o 
  10  11   2       10.67       13.52      6.64 o 
  11  11   2        3.68        0.85      5.49 o 
   0  12   2        0.49        2.07      5.61 o 
   1  12   2       47.11       44.07      6.34 o 
   2  12   2        0.27       -2.31      3.96 o 
   3  12   2       27.90       16.66      6.75 o 
   4  12   2        1.93        5.23      6.22 o 
   5  12   2        2.18       -3.01      6.04 o 
   6  12   2        1.37       13.60      7.17 o 
   7  12   2       57.13       61.61     10.11 o 
   8  12   2       10.73       14.29      6.55 o 
   9  12   2        6.74       -4.44      5.81 o 
  10  12   2        2.60       11.59      6.82 o 
   1  13   2       25.22       29.95      8.15 o 
   2  13   2        1.79        1.05      6.24 o 
   3  13   2       11.82       13.79      7.03 o 
   4  13   2       18.09       16.02      7.05 o 
   5  13   2       11.66        4.66      6.68 o 
   6  13   2       17.46       10.41      7.32 o 
   7  13   2       11.69       18.02      8.02 o 
   8  13   2        3.07       12.81      7.70 o 
   9  13   2        8.27        3.97      7.63 o 
   0  14   2        5.58       -4.19      8.98 o 
   1  14   2       17.09       17.76      7.55 o 
   2  14   2       14.29        8.28      7.32 o 
   3  14   2        0.40       -7.52      6.21 o 
   4  14   2       10.36        9.00      7.30 o 
   5  14   2       10.55       23.39      8.06 o 
   6  14   2        7.25       16.88      8.23 o 
   7  14   2        1.04      -10.57      7.05 o 
   1  15   2        1.84       -3.42      7.16 o 
   2  15   2       13.73       15.29     14.21 o 
   3  15   2        1.25       -1.39      7.01 o 
   4  15   2        3.86       -1.41      8.63 o 
   5  15   2       19.20       20.79      8.48 o 
   0  16   2       12.32       17.87     13.11 o 
   2   0   3     1624.98     1635.15     22.58 o 
   4   0   3      137.28      144.60      5.25 o 
   6   0   3      109.42      104.74      5.00 o 
   8   0   3        4.16       11.07      4.13 o 
  10   0   3       78.06       73.82      8.75 o 
  12   0   3       33.86       23.74      7.71 o 
  14   0   3      100.80      106.48     15.13 o 
   0   1   3     2782.06     2859.69     75.81 o 
   1   1   3     2335.79     2287.96     22.85 o 
   2   1   3      799.08      756.97      8.40 o 
   3   1   3      161.38      161.62      3.12 o 
   4   1   3      400.02      435.93      8.36 o 
   5   1   3      582.55      575.39      8.11 o 
   6   1   3       14.56       15.65      1.85 o 
   7   1   3        5.74        5.27      2.10 o 
   8   1   3       37.27       36.85      3.20 o 
   9   1   3        1.58        0.38      2.55 o 
  10   1   3       83.65       83.75      6.41 o 
  11   1   3       56.18       51.02      6.04 o 
  12   1   3       72.80       81.34      7.30 o 
  13   1   3        0.80       -0.79      6.12 o 
  14   1   3       12.39        6.74     10.87 o 
  15   1   3       10.57        6.39     10.39 o 
   1   2   3       43.09       44.14      1.81 o 
   2   2   3      266.69      284.97      4.21 o 
   3   2   3      762.17      812.30     10.19 o 
   4   2   3     1184.26     1176.82     14.83 o 
   5   2   3      542.93      560.83      8.72 o 
   6   2   3      176.66      183.21      5.63 o 
   7   2   3       64.74       60.84      3.91 o 
   8   2   3      160.96      171.54      6.79 o 
   9   2   3      456.89      438.50     10.58 o 
  10   2   3      600.53      563.98     13.49 o 
  11   2   3      335.00      321.85     14.09 o 
  12   2   3      135.75      126.62      8.63 o 
  13   2   3        1.15       -2.15      4.52 o 
  14   2   3       22.01       26.99      7.69 o 
  15   2   3        1.03       15.44      8.86 o 
   0   3   3       62.36       65.62      3.04 o 
   1   3   3      431.87      422.52      6.21 o 
   2   3   3     1590.26     1546.23     18.64 o 
   3   3   3      337.68      374.25      6.14 o 
   4   3   3       43.70       49.80      2.40 o 
   5   3   3       30.06       31.81      2.41 o 
   6   3   3      117.93      108.95      4.72 o 
   7   3   3       35.55       30.05      3.14 o 
   8   3   3      433.24      413.27      9.45 o 
   9   3   3      367.91      351.10      9.18 o 
  10   3   3      397.12      353.99     10.00 o 
  11   3   3      214.00      208.66     10.99 o 
  12   3   3        8.35        7.83      4.81 o 
  13   3   3       41.13       39.97      7.12 o 
  14   3   3       20.69       13.05      6.94 o 
  15   3   3        3.50       17.21      9.25 o 
   1   4   3      738.32      707.40      9.57 o 
   2   4   3     1740.01     1774.49     20.60 o 
   3   4   3      845.87      891.44     11.32 o 
   4   4   3      948.65     1000.83     12.98 o 
   5   4   3     1444.88     1437.45     19.96 o 
   6   4   3        3.72        3.42      1.86 o 
   7   4   3      141.60      150.15      6.14 o 
   8   4   3      248.44      236.39      8.70 o 
   9   4   3      496.37      474.13     11.65 o 
  10   4   3      368.52      361.35     11.03 o 
  11   4   3       49.16       54.25      5.99 o 
  12   4   3       27.40       24.25      5.09 o 
  13   4   3       24.18       22.97      6.58 o 
  14   4   3        3.17        2.71      5.83 o 
  15   4   3        3.37        0.32      6.47 o 
   0   5   3      924.04      864.86     19.66 o 
   1   5   3      108.84      110.56      3.47 o 
   2   5   3      371.91      363.68      6.32 o 
   3   5   3      613.33      642.78      9.72 o 
   4   5   3      425.35      415.96      7.45 o 
   5   5   3       94.83       98.03      4.69 o 
   6   5   3       30.58       27.12      2.82 o 
   7   5   3      147.55      139.78      5.01 o 
   8   5   3      151.97      161.92      7.13 o 
   9   5   3      102.02       93.15      6.10 o 
  10   5   3        4.48        0.68      3.80 o 
  11   5   3       12.04       15.96      4.64 o 
  12   5   3       18.12       16.61      5.58 o 
  13   5   3       12.93        7.64      6.00 o 
  14   5   3       12.19       11.13      6.28 o 
   1   6   3      554.03      539.76     11.58 o 
   2   6   3       44.05       48.73      3.49 o 
   3   6   3      172.61      171.60      5.67 o 
   4   6   3       24.31       29.27      2.87 o 
   5   6   3      315.61      309.36      7.24 o 
   6   6   3       63.97       61.57      4.48 o 
   7   6   3      144.60      149.91      5.78 o 
   8   6   3       78.72       79.51      5.82 o 
   9   6   3      194.75      202.13      9.64 o 
  10   6   3       49.26       42.84      5.32 o 
  11   6   3       15.18        7.26      4.40 o 
  12   6   3       82.90       91.24      8.65 o 
  13   6   3       33.36       37.77      7.73 o 
  14   6   3        5.48        7.62      6.23 o 
   0   7   3      767.96      837.14     23.29 o 
   1   7   3       37.13       56.97     13.98 o 
   2   7   3      440.16      420.53      8.89 o 
   3   7   3      348.86      340.97      8.40 o 
   4   7   3       22.32       23.14      3.28 o 
   5   7   3       11.78       20.80      3.81 o 
   6   7   3       35.84       35.45      5.02 o 
   7   7   3        2.36        5.64      2.82 o 
   8   7   3       54.03       55.78      4.11 o 
   9   7   3       84.06       76.85      6.33 o 
  10   7   3       31.80       33.39      5.81 o 
  11   7   3       56.82       56.91      7.37 o 
  12   7   3       44.02       37.53      8.16 o 
  13   7   3       24.82       10.93      6.63 o 
   1   8   3        9.19       15.34      3.84 o 
   2   8   3      114.89      111.55      7.03 o 
   3   8   3      155.17      144.65      8.87 o 
   4   8   3       75.13       80.82      5.08 o 
   5   8   3        0.33       -0.40      3.91 o 
   6   8   3       94.17       84.53      6.65 o 
   7   8   3       22.76       29.79      4.38 o 
   8   8   3       39.83       47.93      4.50 o 
   9   8   3       55.13       60.20      5.90 o 
  10   8   3        6.26        0.35      4.81 o 
  11   8   3       40.40       40.41      6.95 o 
  12   8   3        1.23        0.18      5.59 o 
  13   8   3        8.60        7.98      6.59 o 
   0   9   3       93.44       82.09      9.58 o 
   1   9   3      248.85      218.21      9.86 o 
   2   9   3      230.72      232.12     10.19 o 
   3   9   3      460.46      439.89     11.88 o 
   4   9   3      253.19      245.45      7.41 o 
   5   9   3       22.98       20.13      3.85 o 
   6   9   3       14.27        9.95      4.80 o 
   7   9   3       86.43       90.86      8.01 o 
   8   9   3       31.93       32.78      5.04 o 
   9   9   3       33.61       34.14      6.39 o 
  10   9   3       11.99       11.75      5.55 o 
  11   9   3       14.92       17.62      6.02 o 
  12   9   3        1.17        6.23      6.12 o 
   1  10   3       45.40       41.84      5.57 o 
   2  10   3       40.00       36.90      6.22 o 
   3  10   3      118.02      115.63      9.20 o 
   4  10   3       55.09       49.11      5.26 o 
   5  10   3       55.02       53.31      4.24 o 
   6  10   3       69.08       67.34      8.37 o 
   7  10   3       55.28       58.46      8.23 o 
   8  10   3        6.14        2.81      4.46 o 
   9  10   3       30.99       25.99      6.33 o 
  10  10   3       20.22       15.31      6.06 o 
  11  10   3       24.18       17.17      6.92 o 
  12  10   3        2.85        5.47      6.90 o 
   0  11   3      172.62      174.91     13.80 o 
   1  11   3       62.73       69.83      6.90 o 
   2  11   3        0.05       -2.89      4.58 o 
   3  11   3       13.94       10.21      5.31 o 
   4  11   3       17.77       14.23      6.83 o 
   5  11   3        6.27        7.08      6.38 o 
   6  11   3       11.82       10.28      5.88 o 
   7  11   3       27.10       13.61      6.34 o 
   8  11   3        8.84       13.50      6.41 o 
   9  11   3        5.36       14.02      5.83 o 
  10  11   3        9.50        1.75      5.61 o 
  11  11   3        1.97       -0.79      6.44 o 
   1  12   3       31.81       27.66      6.76 o 
   2  12   3        4.60        6.64      4.67 o 
   3  12   3        0.23       -4.01      5.53 o 
   4  12   3        8.97       13.64      6.98 o 
   5  12   3        3.26       -4.56      6.05 o 
   6  12   3       10.82        8.45      7.14 o 
   7  12   3       22.27       13.07      6.47 o 
   8  12   3        0.99       -5.89      5.82 o 
   9  12   3        0.58       -0.38      5.29 o 
  10  12   3        0.03       -2.93      6.41 o 
   0  13   3       66.40       76.05     10.56 o 
   1  13   3        3.57        4.69      5.67 o 
   2  13   3       19.24       25.66      8.76 o 
   3  13   3        8.99        2.51      6.68 o 
   4  13   3        3.48        4.13      6.57 o 
   5  13   3        1.24       -3.86      6.29 o 
   6  13   3        7.45        1.33      7.05 o 
   7  13   3        0.89       -2.03      6.75 o 
   8  13   3        2.11       -3.01      7.66 o 
   1  14   3        3.74        3.82      6.96 o 
   2  14   3        4.03       -3.46      6.77 o 
   3  14   3        0.40        7.40      7.22 o 
   4  14   3        5.36       14.31      7.84 o 
   5  14   3       22.22       17.23      8.05 o 
   6  14   3       17.05       11.47      8.46 o 
   7  14   3        5.12        6.20      7.85 o 
   0  15   3       54.37       73.45     17.09 o 
   1  15   3       40.58       32.04      9.50 o 
   2  15   3       67.44       79.09     13.91 o 
   3  15   3       34.29       29.33      9.56 o 
   4  15   3       13.95       18.01      9.01 o 
   0   0   4      840.54      910.68     53.50 o 
   2   0   4      552.76      601.52     11.24 o 
   4   0   4      146.92      129.95      6.37 o 
   6   0   4     1277.60     1205.76     22.89 o 
   8   0   4      748.55      753.86     16.45 o 
  10   0   4      931.70      888.96     25.80 o 
  12   0   4       84.67       79.97     13.45 o 
  14   0   4       71.92       64.44     13.46 o 
   1   1   4      944.87      993.84     19.76 o 
   2   1   4     2084.36     2169.58     24.81 o 
   3   1   4     1966.00     2051.74     21.52 o 
   4   1   4     2063.66     2163.55     23.48 o 
   5   1   4       58.22       62.07      3.11 o 
   6   1   4      604.70      661.37     11.68 o 
   7   1   4      177.28      185.12     10.68 o 
   8   1   4      238.57      285.24     13.29 o 
   9   1   4      620.83      592.49     12.19 o 
  10   1   4      502.54      506.48     12.90 o 
  11   1   4      148.60      169.03      9.76 o 
  12   1   4      124.49      120.00     10.93 o 
  13   1   4       62.27       72.75      9.44 o 
  14   1   4        8.58       -3.35      6.09 o 
  15   1   4        1.47        5.39      8.21 o 
   0   2   4       97.86      101.00      3.86 o 
   1   2   4       86.42       92.34      2.61 o 
   2   2   4      635.35      663.97      8.10 o 
   3   2   4      146.50      156.39      3.76 o 
   4   2   4       84.15       80.04      2.83 o 
   5   2   4       20.81       19.23      1.84 o 
   6   2   4      318.44      321.09      6.99 o 
   7   2   4      445.33      420.05      8.67 o 
   8   2   4      520.54      525.37     10.45 o 
   9   2   4      197.74      195.53      7.41 o 
  10   2   4      172.09      180.43      8.06 o 
  11   2   4       19.10       17.77      4.76 o 
  12   2   4       82.87       97.48      9.28 o 
  13   2   4        7.70        0.35      5.48 o 
  14   2   4        8.25       10.22      6.19 o 
   1   3   4      200.29      177.99      3.94 o 
   2   3   4      179.49      161.72      3.45 o 
   3   3   4       89.16      189.53     45.95 o 
   4   3   4       66.51       70.51      3.29 o 
   5   3   4        2.54        2.56      1.63 o 
   6   3   4      162.72      178.32      4.82 o 
   7   3   4       99.76      101.21      4.78 o 
   8   3   4      112.08      113.35      5.33 o 
   9   3   4      139.28      155.08      6.54 o 
  10   3   4      131.40      131.46      7.01 o 
  11   3   4       35.18       31.04      5.67 o 
  12   3   4       50.13       52.65      7.50 o 
  13   3   4       53.93       41.81      8.76 o 
  14   3   4       12.22       10.64      7.21 o 
   0   4   4      830.53      812.31     14.88 o 
   1   4   4      240.73      242.13      4.55 o 
   2   4   4       12.14       10.70      1.61 o 
   3   4   4       43.87       50.05      3.06 o 
   4   4   4      337.43      326.43      6.89 o 
   5   4   4       18.97       18.38      2.43 o 
   6   4   4       46.00       63.75      5.86 o 
   7   4   4       37.01       32.89      3.38 o 
   8   4   4       55.11       50.86      4.07 o 
   9   4   4      153.26      153.82      6.99 o 
  10   4   4       21.85       25.35      4.78 o 
  11   4   4       24.76       15.55      5.36 o 
  12   4   4       23.60       17.07      6.21 o 
  13   4   4       16.32        7.94      6.17 o 
  14   4   4       25.48       19.35      7.24 o 
   1   5   4      274.52      241.28      5.17 o 
   2   5   4       88.26       76.63      3.42 o 
   3   5   4       53.40       56.65      3.15 o 
   4   5   4        0.55       -0.95      1.77 o 
   5   5   4       65.91       60.95      3.62 o 
   6   5   4       55.95       58.23      3.46 o 
   7   5   4       33.47       32.19      2.99 o 
   8   5   4       31.46       29.03      3.65 o 
   9   5   4       38.55       32.01      4.58 o 
  10   5   4       24.24       22.17      5.33 o 
  11   5   4       63.88       68.41      7.43 o 
  12   5   4        1.02        6.65      5.81 o 
  13   5   4       26.59       24.82      6.88 o 
  14   5   4       19.52       18.86      7.18 o 
   0   6   4      329.27      320.23     12.42 o 
   1   6   4      176.97      197.55      7.11 o 
   2   6   4       96.65       97.99      4.48 o 
   3   6   4       80.36       75.63      3.74 o 
   4   6   4       75.79       80.96      4.00 o 
   5   6   4       61.00       64.84      3.89 o 
   6   6   4       57.50       55.05      3.83 o 
   7   6   4        6.69        5.49      2.51 o 
   8   6   4       86.65       85.44      5.66 o 
   9   6   4       14.27       10.96      3.99 o 
  10   6   4       14.25        8.12      4.73 o 
  11   6   4       66.21       79.72      8.96 o 
  12   6   4        8.79        5.93      5.89 o 
  13   6   4       89.03       89.94     10.09 o 
   1   7   4       27.39       35.10      3.47 o 
   2   7   4      183.87      183.79      5.31 o 
   3   7   4       78.19       88.66      4.16 o 
   4   7   4       33.55       32.06      3.19 o 
   5   7   4       35.92       38.12      3.61 o 
   6   7   4      121.20      115.21      5.49 o 
   7   7   4       15.96       16.77      3.93 o 
   8   7   4       21.02       22.82      4.06 o 
   9   7   4        7.08        8.16      4.66 o 
  10   7   4        6.31        8.71      4.91 o 
  11   7   4       16.56        1.19      5.58 o 
  12   7   4        2.60        8.45      5.99 o 
  13   7   4        3.33       12.11      7.00 o 
   0   8   4      161.59      195.17     11.46 o 
   1   8   4       74.40       90.76      9.22 o 
   2   8   4       23.23       21.76      3.40 o 
   3   8   4        0.19       -0.60      2.57 o 
   4   8   4      118.16      118.44      5.35 o 
   5   8   4        5.20       11.34      3.61 o 
   6   8   4        7.29       10.61      3.36 o 
   7   8   4        0.91        2.48      2.87 o 
   8   8   4       18.00       17.51      4.33 o 
   9   8   4        5.86        6.25      4.18 o 
  10   8   4        8.83       11.20      5.29 o 
  11   8   4        9.13        4.53      5.76 o 
  12   8   4       22.63       25.30      7.35 o 
   1   9   4      151.63      153.81      8.89 o 
   2   9   4       87.46       90.24      7.06 o 
   3   9   4        0.70        1.81      3.87 o 
   4   9   4       42.34       39.65      3.96 o 
   5   9   4       14.78       13.63      3.60 o 
   6   9   4       32.72       26.55      4.11 o 
   7   9   4       19.71       21.22      3.90 o 
   8   9   4        8.63        1.04      4.09 o 
   9   9   4        1.80       -3.02      4.51 o 
  10   9   4        9.52       14.14      7.22 o 
  11   9   4       12.33       18.51      8.31 o 
  12   9   4        3.69        2.45      8.62 o 
   0  10   4      155.61      160.93     11.65 o 
   1  10   4       15.48       15.51      4.95 o 
   2  10   4       58.71       65.68      8.37 o 
   3  10   4      144.79      133.10      9.77 o 
   4  10   4       61.63       64.14      7.72 o 
   5  10   4        3.94        4.40      4.65 o 
   6  10   4       20.14       15.68      4.44 o 
   7  10   4        3.16        1.89      3.92 o 
   8  10   4       46.32       60.14      7.68 o 
   9  10   4        5.07       -1.49      5.54 o 
  10  10   4        5.33       13.62      6.72 o 
  11  10   4       25.93       23.21      7.83 o 
   1  11   4       15.64       15.78      5.09 o 
   2  11   4       31.30       28.41      6.30 o 
   3  11   4       34.66       36.51      6.83 o 
   4  11   4       20.87       10.82      5.71 o 
   5  11   4        4.19        8.12      5.76 o 
   6  11   4       21.28       17.28      4.94 o 
   7  11   4        4.05        5.74      4.58 o 
   8  11   4        5.06        5.15      5.03 o 
   9  11   4        0.79        0.06      6.51 o 
  10  11   4        3.97        1.23      6.36 o 
   0  12   4      410.76      387.98     20.82 o 
   1  12   4       97.46       91.33      8.40 o 
   2  12   4      306.43      302.23     13.36 o 
   3  12   4       12.64        8.71      6.33 o 
   4  12   4      172.18      159.73     13.90 o 
   5  12   4        2.90       -5.82      6.01 o 
   6  12   4       43.13       35.15      7.59 o 
   7  12   4        1.92        4.03      5.47 o 
   8  12   4        3.96       10.69      6.54 o 
   9  12   4        6.29       20.30      7.75 o 
   1  13   4       42.29       53.16      7.13 o 
   2  13   4       35.54       48.55      7.18 o 
   3  13   4       44.96       50.45      9.36 o 
   4  13   4       26.74       23.04     10.29 o 
   5  13   4       32.45       32.47      8.50 o 
   6  13   4        8.42        2.55      6.05 o 
   7  13   4       22.51       13.53      7.88 o 
   0  14   4       27.31       39.00     14.09 o 
   1  14   4       67.65       64.91     11.04 o 
   2  14   4       28.65       24.46      8.53 o 
   3  14   4        0.17        0.58      7.08 o 
   4  14   4       11.77        5.80      7.26 o 
   5  14   4        2.03       -7.88      7.92 o 
   1  15   4        1.87       -1.66      7.55 o 
   2  15   4        3.37        4.56      7.72 o 
   2   0   5      107.83      120.22      5.08 o 
   4   0   5      129.99      112.88      6.36 o 
   6   0   5      185.20      204.64     13.66 o 
   8   0   5      665.01      656.50     17.78 o 
  10   0   5      580.48      543.48     36.52 o 
  12   0   5       84.43       69.65     13.43 o 
  14   0   5       17.23       22.11     11.41 o 
   0   1   5      244.74      292.92      7.32 o 
   1   1   5      203.44      206.66      4.56 o 
   2   1   5      382.38      399.93      6.49 o 
   3   1   5       27.32       30.90      2.06 o 
   4   1   5      378.22      380.18      7.10 o 
   5   1   5       85.22       98.89      4.43 o 
   6   1   5      142.86      182.06     17.43 o 
   7   1   5       47.31       56.76      4.56 o 
   8   1   5      286.88      356.23     12.83 o 
   9   1   5      105.71      122.71      6.42 o 
  10   1   5        2.93        1.41      5.74 o 
  11   1   5       62.71       72.82     12.93 o 
  12   1   5       51.39       51.02      7.87 o 
  13   1   5       24.96       33.36      7.28 o 
  14   1   5        2.60        2.88      6.22 o 
   1   2   5      885.31      857.55     11.04 o 
   2   2   5      489.50      519.71      6.87 o 
   3   2   5      767.59      783.26      9.85 o 
   4   2   5      174.71      185.93      4.60 o 
   5   2   5      137.24      151.59      5.10 o 
   6   2   5      867.82      845.66     14.22 o 
   7   2   5      103.74      103.45      4.74 o 
   8   2   5      541.70      527.52     10.64 o 
   9   2   5       99.05       93.28      5.84 o 
  10   2   5      162.91      169.03     11.35 o 
  11   2   5       74.28       96.27      9.16 o 
  12   2   5       32.10       32.17      7.18 o 
  13   2   5        3.77        4.48      5.60 o 
  14   2   5       15.39       13.81      6.80 o 
   0   3   5     1013.04      953.20     18.10 o 
   1   3   5      252.61      257.00      4.80 o 
   2   3   5       69.80       71.22      2.69 o 
   3   3   5       78.34       84.35      3.45 o 
   4   3   5      209.31      216.38      5.06 o 
   5   3   5        7.96       13.30      2.09 o 
   6   3   5      262.30      260.70      6.10 o 
   7   3   5      217.44      205.33      6.18 o 
   8   3   5      162.60      177.56      6.53 o 
   9   3   5      139.06      144.87      7.79 o 
  10   3   5       25.09       22.07      5.42 o 
  11   3   5       33.45       29.24      6.61 o 
  12   3   5       82.69       92.07      9.51 o 
  13   3   5        1.20       -0.15      5.62 o 
  14   3   5       19.27       20.25      7.38 o 
   1   4   5      103.22       95.38      3.45 o 
   2   4   5       93.50       94.17      3.45 o 
   3   4   5       15.89       12.31      2.07 o 
   4   4   5       77.82       74.64      3.67 o 
   5   4   5      101.62      108.32      4.71 o 
   6   4   5       17.15       16.46      2.69 o 
   7   4   5       84.47       95.41      4.31 o 
   8   4   5       27.79       24.49      3.80 o 
   9   4   5       61.49       48.87      5.54 o 
  10   4   5       80.32       88.86      7.91 o 
  11   4   5       90.32       98.18      9.43 o 
  12   4   5       89.96      103.26     10.21 o 
  13   4   5       37.87       31.59      7.80 o 
   0   5   5      118.29      122.82      5.30 o 
   1   5   5       44.47       47.49      2.68 o 
   2   5   5        4.21        5.79      1.89 o 
   3   5   5       36.29       35.83      3.29 o 
   4   5   5       26.07       30.32      3.00 o 
   5   5   5       66.94       60.24      3.54 o 
   6   5   5      114.29      112.20      5.08 o 
   7   5   5       92.12       93.53      4.74 o 
   8   5   5      122.58      114.79      6.98 o 
   9   5   5       24.26       28.97      5.05 o 
  10   5   5       16.45       13.69      5.29 o 
  11   5   5       42.57       44.08      7.75 o 
  12   5   5       39.80       39.49      7.54 o 
  13   5   5        0.87        3.84      6.10 o 
   1   6   5      208.53      202.30      6.45 o 
   2   6   5       10.40        6.12      2.09 o 
   3   6   5       10.15        6.93      2.38 o 
   4   6   5        3.11        1.47      2.13 o 
   5   6   5       52.13       57.32      3.97 o 
   6   6   5       62.15       61.56      4.14 o 
   7   6   5       72.98       78.48      5.12 o 
   8   6   5        8.10        6.72      4.01 o 
   9   6   5        0.27        0.11      4.32 o 
  10   6   5        4.14        5.47      4.87 o 
  11   6   5        7.67        8.01      5.96 o 
  12   6   5        6.69        5.24      5.99 o 
  13   6   5       17.13       27.10      7.81 o 
   0   7   5       39.58       53.72      5.77 o 
   1   7   5       92.10      102.91      4.48 o 
   2   7   5        3.00        1.96      2.11 o 
   3   7   5       61.21       69.25      4.37 o 
   4   7   5       26.05       29.17      3.28 o 
   5   7   5       13.62       13.41      2.90 o 
   6   7   5       46.05       36.40      4.31 o 
   7   7   5        9.01        8.14      3.25 o 
   8   7   5       17.24       21.03      4.79 o 
   9   7   5        9.10        6.30      4.71 o 
  10   7   5        2.87       -0.86      4.66 o 
  11   7   5        7.42       15.77      6.53 o 
  12   7   5       22.18       21.21      7.29 o 
   1   8   5       18.13       18.62      3.64 o 
   2   8   5       32.26       29.86      3.91 o 
   3   8   5       13.51        9.74      2.61 o 
   4   8   5        7.70        1.82      3.16 o 
   5   8   5        3.87       -2.93      2.90 o 
   6   8   5        4.66        2.06      3.14 o 
   7   8   5       51.38       57.11      5.16 o 
   8   8   5        4.32       10.64      4.70 o 
   9   8   5       23.46       20.19      5.63 o 
  10   8   5       10.35       10.35      6.15 o 
  11   8   5        9.93        7.89      6.19 o 
  12   8   5        0.61        1.73      6.55 o 
   0   9   5      899.01      980.26     36.26 o 
   1   9   5      928.47      960.79     24.05 o 
   2   9   5      159.17      157.20      8.57 o 
   3   9   5       68.64       62.81      5.95 o 
   4   9   5       44.24       40.93      4.89 o 
   5   9   5       56.83       50.67      5.32 o 
   6   9   5       26.49       22.48      4.57 o 
   7   9   5       29.73       21.72      4.74 o 
   8   9   5        7.04        7.99      7.36 o 
   9   9   5        3.16       12.11      6.28 o 
  10   9   5        8.11       14.49      6.55 o 
  11   9   5        2.63       13.92      6.68 o 
   1  10   5       85.94       91.99      6.59 o 
   2  10   5       74.78       65.46      6.49 o 
   3  10   5       19.25       24.71      6.42 o 
   4  10   5       24.76       15.18      4.67 o 
   5  10   5      104.96      101.12      7.72 o 
   6  10   5       43.19       41.22      5.65 o 
   7  10   5       43.42       37.77      8.31 o 
   8  10   5        2.02        6.96      5.72 o 
   9  10   5        1.49        0.08      5.77 o 
  10  10   5        8.10       10.24      6.49 o 
   0  11   5      216.81      239.24     14.81 o 
   1  11   5       77.59       67.94      6.18 o 
   2  11   5       75.42       86.50      6.68 o 
   3  11   5       73.34       68.27      8.57 o 
   4  11   5       51.39       53.72      6.72 o 
   5  11   5       21.94       15.46      5.30 o 
   6  11   5       14.86       20.34      5.51 o 
   7  11   5       11.35       11.91      6.18 o 
   8  11   5        5.97        4.82      6.22 o 
   9  11   5        8.43       -0.42      5.90 o 
   1  12   5        4.41        6.08      4.54 o 
   2  12   5        9.17        5.92      5.50 o 
   3  12   5        0.85       -2.50      4.51 o 
   4  12   5        0.59        4.69      5.33 o 
   5  12   5       44.34       35.93      8.06 o 
   6  12   5        6.48        6.00      5.76 o 
   7  12   5        4.03        3.66      6.32 o 
   8  12   5        1.78        8.50      6.77 o 
   0  13   5       40.38       44.03     10.38 o 
   1  13   5       27.99       23.81      6.22 o 
   2  13   5        5.03        7.80      5.79 o 
   3  13   5       31.60       26.10      6.70 o 
   4  13   5       19.76       16.13      6.49 o 
   5  13   5       16.29       21.62      6.71 o 
   6  13   5        8.85        9.23      7.99 o 
   1  14   5       10.13        3.49      6.45 o 
   2  14   5        7.66        3.27      6.62 o 
   3  14   5        1.62       -4.22      5.70 o 
   4  14   5       11.64        9.47      6.33 o 
   0   0   6       52.30       53.76      4.94 o 
   2   0   6       60.09       68.29      3.79 o 
   4   0   6      489.57      507.59     13.41 o 
   6   0   6       51.73       48.71      5.49 o 
   8   0   6      253.68      230.78     13.74 o 
  10   0   6       23.61       26.94      8.28 o 
  12   0   6       71.51       60.66     15.04 o 
   1   1   6       17.35       12.26      2.72 o 
   2   1   6       66.17       61.65      2.67 o 
   3   1   6      121.55      122.28      4.61 o 
   4   1   6       42.21       44.35      2.96 o 
   5   1   6        7.05        7.40      2.39 o 
   6   1   6      138.84      139.82      5.11 o 
   7   1   6       66.45       61.11      4.29 o 
   8   1   6       22.54       41.64      6.24 o 
   9   1   6       16.55       11.64      5.53 o 
  10   1   6      107.11       92.86      9.17 o 
  11   1   6       12.91       19.31      6.10 o 
  12   1   6       31.64       41.94      8.44 o 
  13   1   6        0.44       -1.35      6.78 o 
   0   2   6      176.25      173.87      5.78 o 
   1   2   6       46.73       48.55      2.82 o 
   2   2   6      133.90      137.94      4.30 o 
   3   2   6       57.24       65.77      3.11 o 
   4   2   6       56.75       54.93      3.25 o 
   5   2   6      157.83      147.36      4.12 o 
   6   2   6      102.59       95.45      5.59 o 
   7   2   6       51.91       60.74      4.60 o 
   8   2   6      129.06      120.78      7.83 o 
   9   2   6        9.08       15.86      5.07 o 
  10   2   6        5.56        5.59      5.42 o 
  11   2   6        2.19        6.02      5.53 o 
  12   2   6       14.02       11.62      6.75 o 
  13   2   6       15.33       11.37      7.23 o 
   1   3   6        1.61        0.66      1.35 o 
   2   3   6       70.54       79.49      2.43 o 
   3   3   6       88.68       87.01      3.18 o 
   4   3   6       21.49       16.81      2.69 o 
   5   3   6       67.93       70.78      3.74 o 
   6   3   6       33.38       34.10      3.06 o 
   7   3   6      104.16      112.72      6.08 o 
   8   3   6      134.00      123.84      7.92 o 
   9   3   6       52.42       49.02      5.96 o 
  10   3   6       92.37       89.33      9.24 o 
  11   3   6       20.41       19.81      5.73 o 
  12   3   6       31.76       26.88      7.05 o 
  13   3   6       17.17       20.11      7.28 o 
   0   4   6      247.04      240.15      7.93 o 
   1   4   6      231.64      246.07      5.63 o 
   2   4   6      236.93      225.31      5.03 o 
   3   4   6       12.61       13.14      2.31 o 
   4   4   6        8.27        5.79      2.28 o 
   5   4   6      101.77      114.98      4.85 o 
   6   4   6       55.26       50.78      3.58 o 
   7   4   6       31.36       47.46      4.30 o 
   8   4   6       32.89       31.27      5.12 o 
   9   4   6       41.11       43.38      6.25 o 
  10   4   6        3.49        1.95      5.03 o 
  11   4   6       11.88        2.63      5.43 o 
  12   4   6        2.74        8.07      6.57 o 
  13   4   6       40.11       65.77     10.43 o 
   1   5   6      182.66      184.54      4.91 o 
   2   5   6       11.47       11.82      2.46 o 
   3   5   6      287.42      269.01      6.72 o 
   4   5   6       86.70       86.37      4.57 o 
   5   5   6       20.99       18.02      3.09 o 
   6   5   6      268.19      277.36     10.42 o 
   7   5   6      243.19      251.02      9.34 o 
   8   5   6      113.50      112.27      8.46 o 
   9   5   6       15.36       20.57      5.24 o 
  10   5   6       30.31       28.45      6.89 o 
  11   5   6       28.20       34.50      8.10 o 
  12   5   6       15.66        8.69      7.21 o 
   0   6   6      744.01      824.53     49.98 o 
   1   6   6     1763.78     1725.16     27.00 o 
   2   6   6      307.00      294.56     11.01 o 
   3   6   6       17.62       17.25      2.90 o 
   4   6   6       53.02       57.11      4.36 o 
   5   6   6      133.15      142.62      6.54 o 
   6   6   6       25.47       20.87      4.11 o 
   7   6   6      202.25      187.48      9.03 o 
   8   6   6        0.45        3.26      4.52 o 
   9   6   6       27.87       24.05      5.63 o 
  10   6   6       11.67       17.62      6.48 o 
  11   6   6       12.11       11.03      7.02 o 
  12   6   6       46.72       68.15     10.35 o 
   1   7   6       97.36      113.57      5.41 o 
   2   7   6       65.34       65.51      4.25 o 
   3   7   6       46.25       49.62      4.06 o 
   4   7   6       69.35       63.96      5.18 o 
   5   7   6      171.06      165.19      7.25 o 
   6   7   6       77.03       58.65      5.55 o 
   7   7   6       36.90       44.09      5.16 o 
   8   7   6       38.23       43.08      6.21 o 
   9   7   6        5.19        7.39      5.02 o 
  10   7   6        7.20       10.63      6.16 o 
  11   7   6       70.64       77.80     10.90 o 
   0   8   6      220.05      259.68     13.41 o 
   1   8   6      174.72      208.41      8.88 o 
   2   8   6      272.78      262.18      8.28 o 
   3   8   6      176.57      166.78      6.83 o 
   4   8   6      113.32      107.17      6.67 o 
   5   8   6       34.27       35.62      6.87 o 
   6   8   6       44.09       40.47      5.57 o 
   7   8   6       46.11       54.69      7.57 o 
   8   8   6       14.47       12.83      6.73 o 
   9   8   6        5.45       -2.76      5.23 o 
  10   8   6       12.00       12.58      7.20 o 
  11   8   6       25.49       46.60      9.49 o 
   1   9   6       11.11       14.59      4.05 o 
   2   9   6       32.33       28.41      4.84 o 
   3   9   6       24.10       28.43      5.19 o 
   4   9   6        6.23        5.54      4.22 o 
   5   9   6        6.13        9.87      4.47 o 
   6   9   6        4.47        8.53      4.44 o 
   7   9   6       48.62       52.68      7.80 o 
   8   9   6        1.68        9.24      7.51 o 
   9   9   6       17.15        8.27      7.08 o 
  10   9   6        3.14        4.06      6.85 o 
   0  10   6       13.92       16.26      9.31 o 
   1  10   6        7.48        2.39      4.25 o 
   2  10   6       10.41       -1.92      4.45 o 
   3  10   6       54.05       59.25      7.28 o 
   4  10   6        0.55        3.73      4.81 o 
   5  10   6        9.45        5.29      4.36 o 
   6  10   6       10.61        9.20      4.54 o 
   7  10   6        3.26        0.81      5.51 o 
   8  10   6        0.25       -2.97      6.23 o 
   9  10   6        1.21       -5.27      6.41 o 
   1  11   6       17.19        7.83      5.81 o 
   2  11   6       56.68       51.98      7.24 o 
   3  11   6       10.80       10.41      5.67 o 
   4  11   6       26.53       29.97      7.07 o 
   5  11   6       11.91       10.58      5.88 o 
   6  11   6       16.19        7.95      6.38 o 
   7  11   6        9.28        4.87      6.73 o 
   8  11   6        3.12        6.90      7.22 o 
   0  12   6        0.99        0.20      7.49 o 
   1  12   6        2.31       -0.07      5.66 o 
   2  12   6        4.67       12.03      6.36 o 
   3  12   6       30.61       24.23      7.12 o 
   4  12   6       11.62       10.84      6.65 o 
   5  12   6        9.38       12.84      6.32 o 
   6  12   6        3.42        0.08      8.47 o 
   1  13   6        3.07        5.72      6.64 o 
   2  13   6        4.69        0.73      6.01 o 
   3  13   6       10.84       11.60      6.78 o 
   4  13   6        8.09       -0.60      6.31 o 
   2   0   7      252.19      266.71     13.40 o 
   4   0   7       90.41       88.87      5.78 o 
   6   0   7        1.53        3.02      3.68 o 
   8   0   7       10.77       16.93      8.65 o 
  10   0   7       30.62       14.21     10.07 o 
  12   0   7        8.17        4.83     10.39 o 
   0   1   7        2.96        1.45      2.25 o 
   1   1   7       98.58      105.77      4.39 o 
   2   1   7       46.24       55.82      3.74 o 
   3   1   7       13.34        9.40      2.24 o 
   4   1   7        2.02        1.39      1.97 o 
   5   1   7        2.08        0.27      2.42 o 
   6   1   7        7.34        5.36      2.94 o 
   7   1   7        3.59        0.82      4.09 o 
   8   1   7       40.34       43.07      8.58 o 
   9   1   7        5.90        6.92      6.51 o 
  10   1   7        5.85        7.98      6.59 o 
  11   1   7       19.50       15.26      7.59 o 
  12   1   7        8.87        7.34      7.57 o 
   1   2   7      111.12      113.20      4.97 o 
   2   2   7      369.84      369.44      8.36 o 
   3   2   7      102.58      104.17      4.41 o 
   4   2   7       13.46       12.04      2.88 o 
   5   2   7       10.96       11.66      2.38 o 
   6   2   7       24.23       23.90      3.41 o 
   7   2   7        3.83        2.78      3.68 o 
   8   2   7       28.54       21.01      6.71 o 
   9   2   7       55.88       40.45     11.31 o 
  10   2   7        3.10       -0.69      5.99 o 
  11   2   7        8.32        5.59      6.77 o 
  12   2   7        3.32        2.83      7.17 o 
   0   3   7      940.16      903.59     19.83 o 
   1   3   7      459.03      424.88      9.12 o 
   2   3   7      227.19      223.61      6.90 o 
   3   3   7      397.78      393.10      8.45 o 
   4   3   7       54.66       48.25      3.06 o 
   5   3   7       21.08       14.23      2.87 o 
   6   3   7       26.19       26.96      3.98 o 
   7   3   7       61.75       56.66      5.74 o 
   8   3   7      215.90      199.36     10.71 o 
   9   3   7        4.63        2.02      5.15 o 
  10   3   7        5.78        8.56      5.83 o 
  11   3   7        3.91       -2.21      5.66 o 
  12   3   7       24.05       30.18      7.73 o 
   1   4   7      304.11      288.03      6.07 o 
   2   4   7      193.38      190.87      5.01 o 
   3   4   7       81.06       85.57      3.70 o 
   4   4   7       52.61       56.50      4.09 o 
   5   4   7        7.52       -2.40      2.62 o 
   6   4   7      155.70      134.88      7.29 o 
   7   4   7       63.98       64.31      6.50 o 
   8   4   7       21.62       17.31      5.55 o 
   9   4   7       15.22       17.77      6.52 o 
  10   4   7       41.29       38.46     10.13 o 
  11   4   7       26.18       25.93     13.71 o 
  12   4   7       22.24       15.46      7.60 o 
   0   5   7      514.71      520.55     13.47 o 
   1   5   7      369.00      358.76      7.45 o 
   2   5   7      244.07      251.13      6.29 o 
   3   5   7      217.22      194.76      6.99 o 
   4   5   7      103.43       97.16      5.43 o 
   5   5   7      122.63      111.21      7.17 o 
   6   5   7      163.23      147.19      7.75 o 
   7   5   7        8.75       11.30      4.19 o 
   8   5   7       40.68       41.34      6.53 o 
   9   5   7        1.83       -3.04      5.29 o 
  10   5   7       17.53       22.44      7.51 o 
  11   5   7       38.21       48.03      9.18 o 
   1   6   7       27.79       27.66      3.27 o 
   2   6   7        0.20       -3.53      2.70 o 
   3   6   7       72.05       70.14      5.66 o 
   4   6   7       15.01       15.05      4.15 o 
   5   6   7       23.59       26.22      4.82 o 
   6   6   7       44.85       48.90      5.58 o 
   7   6   7       82.55       94.79      8.55 o 
   8   6   7        4.91       -2.96      4.86 o 
   9   6   7       37.25       28.39      7.55 o 
  10   6   7       10.76        7.18      6.90 o 
  11   6   7       24.92       26.85      8.24 o 
   0   7   7       43.65       58.37      6.94 o 
   1   7   7      178.13      181.96      8.86 o 
   2   7   7       73.68       65.79      6.06 o 
   3   7   7       17.42       15.67      3.96 o 
   4   7   7       29.17       26.45      5.27 o 
   5   7   7       41.94       52.66      6.43 o 
   6   7   7        6.26        8.43      4.66 o 
   7   7   7       23.30       28.04      6.96 o 
   8   7   7        9.00        4.95      6.41 o 
   9   7   7       15.89       14.70      7.19 o 
  10   7   7        4.80       -1.33      6.28 o 
   1   8   7      119.89      121.06      9.74 o 
   2   8   7       45.35       52.27      7.29 o 
   3   8   7        7.43        1.91      4.86 o 
   4   8   7       15.56       13.09      5.00 o 
   5   8   7      102.91       88.89      7.92 o 
   6   8   7        6.86       17.38      5.27 o 
   7   8   7       75.22       61.37      9.09 o 
   8   8   7       27.41       28.61      8.72 o 
   9   8   7        4.27        2.91      6.36 o 
   0   9   7       97.84       88.08     13.05 o 
   1   9   7        1.10       -3.20      4.72 o 
   2   9   7       18.24       10.44      5.48 o 
   3   9   7       36.90       52.06      7.42 o 
   4   9   7        4.10        0.55      4.66 o 
   5   9   7       33.04       29.60      6.11 o 
   6   9   7       19.76       13.52      5.40 o 
   7   9   7        8.64        1.07      6.48 o 
   8   9   7        6.31        1.29      6.58 o 
   9   9   7        3.89        6.29      6.87 o 
   1  10   7       18.03       17.99      6.43 o 
   2  10   7        0.73       -1.76      5.33 o 
   3  10   7        4.93        5.56      5.66 o 
   4  10   7        6.32       12.51      6.00 o 
   5  10   7        6.68       -1.35      4.81 o 
   6  10   7        0.95       -2.88      5.89 o 
   7  10   7        4.35        8.71      6.53 o 
   8  10   7        0.95       -0.46      6.74 o 
   0  11   7        5.95       -4.11      7.43 o 
   1  11   7        7.04        9.35      6.15 o 
   2  11   7       17.64       15.39      6.64 o 
   3  11   7       10.96       11.41      6.17 o 
   4  11   7       13.20        9.07      6.14 o 
   5  11   7        0.41        3.91      6.01 o 
   6  11   7        2.55        8.52      8.15 o 
   1  12   7        3.10        5.13      6.38 o 
   2  12   7       17.78       19.06      7.19 o 
   3  12   7       13.96       11.20      6.46 o 
   4  12   7        0.68       -1.94      6.34 o 
   0   0   8      226.92      257.43     11.56 o 
   2   0   8      856.82      900.33     24.82 o 
   4   0   8      590.92      558.11     21.49 o 
   6   0   8       28.80       22.57      8.95 o 
   8   0   8      128.12      148.00     17.35 o 
  10   0   8       26.33       23.15     11.44 o 
   1   1   8       42.59       52.92      3.92 o 
   2   1   8      240.38      234.43      8.29 o 
   3   1   8      134.85      152.35      7.82 o 
   4   1   8       90.47       95.46      5.65 o 
   5   1   8       81.19       83.00      8.47 o 
   6   1   8       14.97       18.31      6.08 o 
   7   1   8       37.44       31.17      7.21 o 
   8   1   8       18.39       23.78      6.99 o 
   9   1   8       36.79       37.33      8.75 o 
  10   1   8       29.33       23.60      7.92 o 
  11   1   8       21.91       11.14      7.65 o 
   0   2   8      461.52      486.54     17.50 o 
   1   2   8      442.12      444.57     13.08 o 
   2   2   8      158.69      160.14      6.38 o 
   3   2   8      199.50      195.07      7.56 o 
   4   2   8       96.49       98.83      7.51 o 
   5   2   8       49.60       39.60      5.84 o 
   6   2   8       35.81       29.22      4.93 o 
   7   2   8       19.29       14.73      4.89 o 
   8   2   8        9.78       11.78     13.12 o 
   9   2   8        3.64       18.38      5.86 o 
  10   2   8       28.15       44.85      7.72 o 
  11   2   8       26.61       24.81      7.34 o 
   1   3   8       30.68       30.16      3.68 o 
   2   3   8       29.91       26.67      4.21 o 
   3   3   8        3.52       -5.03      3.35 o 
   4   3   8        8.63        6.98      4.29 o 
   5   3   8       13.48        6.68      4.49 o 
   6   3   8        2.45        2.79      3.62 o 
   7   3   8        5.20        8.36      4.72 o 
   8   3   8       10.38       17.99      5.60 o 
   9   3   8       26.94       27.32      6.44 o 
  10   3   8       17.31       12.43      6.34 o 
  11   3   8       12.31        4.18      6.49 o 
   0   4   8      167.48      169.63      9.84 o 
   1   4   8      118.71      114.85      5.58 o 
   2   4   8        5.05        1.74      3.46 o 
   3   4   8       34.79       34.75      5.77 o 
   4   4   8       60.33       52.83      6.74 o 
   5   4   8       16.07       22.95      4.64 o 
   6   4   8        4.45        6.72      4.11 o 
   7   4   8        8.13        9.62      5.69 o 
   8   4   8        4.61        8.07      6.37 o 
   9   4   8        2.39        3.26      5.75 o 
  10   4   8        0.92        3.21      6.46 o 
   1   5   8       34.88       36.48      4.12 o 
   2   5   8       12.40        8.69      3.17 o 
   3   5   8       33.49       35.21      4.26 o 
   4   5   8       16.32       17.25      4.37 o 
   5   5   8       68.55       59.36      6.08 o 
   6   5   8       16.25       17.70      4.82 o 
   7   5   8        4.74       11.84      5.59 o 
   8   5   8       10.40       11.80      6.14 o 
   9   5   8        8.43        7.98      6.38 o 
  10   5   8        4.07        5.85      6.73 o 
   0   6   8       29.65       32.00      6.04 o 
   1   6   8       70.52       68.16      5.38 o 
   2   6   8        2.55        3.05      3.60 o 
   3   6   8       19.62       17.77      4.11 o 
   4   6   8        4.67        8.60      4.31 o 
   5   6   8        0.03       -3.05      4.49 o 
   6   6   8        3.77        6.11      4.43 o 
   7   6   8       13.86       12.81      5.96 o 
   8   6   8        8.16        4.62      5.91 o 
   9   6   8        8.09       11.13      6.74 o 
   1   7   8        9.68        5.65      4.74 o 
   2   7   8       40.51       40.39      6.42 o 
   3   7   8        4.31        2.09      4.14 o 
   4   7   8        5.51        4.00      4.37 o 
   5   7   8       24.31       30.06      5.88 o 
   6   7   8        2.13        1.58      4.45 o 
   7   7   8       12.15        8.46      6.23 o 
   8   7   8        7.05       12.09      6.63 o 
   9   7   8        2.08       -0.76      6.63 o 
   0   8   8       15.35       20.17      8.06 o 
   1   8   8       15.46       18.42      5.77 o 
   2   8   8       14.37       11.65      5.33 o 
   3   8   8        1.87       -1.87      5.06 o 
   4   8   8       70.19       70.13      7.79 o 
   5   8   8       23.88       27.44      5.84 o 
   6   8   8       21.81       24.60      6.87 o 
   7   8   8        0.42        3.33      6.05 o 
   8   8   8        3.51       -5.77      6.23 o 
   1   9   8        7.07        8.44      5.64 o 
   2   9   8        9.19        4.76      5.50 o 
   3   9   8       14.38       14.08      6.10 o 
   4   9   8       16.13       18.67      8.32 o 
   5   9   8       29.68       15.74      5.64 o 
   6   9   8       31.38       29.16      7.70 o 
   7   9   8        2.15        2.42      6.50 o 
   0  10   8        4.71        0.87      8.05 o 
   1  10   8       20.49       15.78      6.54 o 
   2  10   8        3.47        2.34      5.80 o 
   3  10   8        6.28        6.38      6.00 o 
   4  10   8        0.11       -0.93      5.71 o 
   5  10   8        9.74        0.80      8.67 o 
   1  11   8        0.95        0.43      6.12 o 
   2  11   8        0.24        0.12      6.10 o 
   3  11   8        7.75       18.30      7.14 o 
   2   0   9      177.41      189.83     15.28 o 
   4   0   9       11.21       17.67     17.66 o 
   6   0   9        9.64        1.78      7.66 o 
   8   0   9       11.22       10.64     10.60 o 
   0   1   9       90.95       94.06     11.00 o 
   1   1   9      231.47      253.54      8.23 o 
   2   1   9      199.30      213.34      9.58 o 
   3   1   9       99.20       96.97      7.54 o 
   4   1   9       82.93       79.47      7.39 o 
   5   1   9       23.93       15.27      5.84 o 
   6   1   9       32.84       32.50      7.04 o 
   7   1   9       31.60       11.59      7.50 o 
   8   1   9        7.89        4.99      5.20 o 
   9   1   9        3.71        1.74      5.35 o 
   1   2   9       53.07       61.08      4.84 o 
   2   2   9       14.05       12.74      3.64 o 
   3   2   9       71.89       66.91      6.10 o 
   4   2   9       42.25       34.08      6.07 o 
   5   2   9       40.05       36.13      6.10 o 
   6   2   9        3.81       -1.44      5.40 o 
   7   2   9       18.68       28.05      7.39 o 
   8   2   9        4.96        0.30      6.31 o 
   9   2   9        0.70        0.37      5.30 o 
   0   3   9       41.45       40.19      9.99 o 
   1   3   9       83.11       95.74      6.75 o 
   2   3   9       46.44       57.27      5.54 o 
   3   3   9       61.45       65.00      5.99 o 
   4   3   9       64.59       59.87      6.90 o 
   5   3   9       29.92       25.63      5.62 o 
   6   3   9       13.49       13.43      5.24 o 
   7   3   9        5.03       -0.61      5.71 o 
   8   3   9        4.64        2.00      6.32 o 
   9   3   9       13.62        9.20      7.17 o 
   1   4   9        0.01       -1.72      3.39 o 
   2   4   9       55.55       51.90      5.45 o 
   3   4   9        4.64        3.66      4.13 o 
   4   4   9       59.56       68.65      7.84 o 
   5   4   9       11.94       11.70      5.56 o 
   6   4   9       27.56       19.87      6.10 o 
   7   4   9        4.63       -1.65      6.25 o 
   8   4   9       11.71       11.69      7.63 o 
   9   4   9       16.85        6.81      8.36 o 
   0   5   9       13.76       24.35      5.21 o 
   1   5   9        6.11        1.27      3.80 o 
   2   5   9        0.26       -1.82      3.88 o 
   3   5   9        7.27        7.37      4.39 o 
   4   5   9       52.41       60.82      7.73 o 
   5   5   9        9.97       12.82      5.72 o 
   6   5   9        6.01        2.80      5.24 o 
   7   5   9        8.21       13.79      7.55 o 
   8   5   9        2.91        6.58      7.65 o 
   1   6   9        2.89        5.19      3.95 o 
   2   6   9        1.14       -3.19      3.55 o 
   3   6   9       10.33        7.76      5.92 o 
   4   6   9        0.03        1.21      4.79 o 
   5   6   9        0.27        2.58      5.09 o 
   6   6   9        2.33        4.39      6.96 o 
   7   6   9        3.26        1.55      7.25 o 
   0   7   9        2.79        8.07      6.51 o 
   1   7   9       11.33       13.10      5.00 o 
   2   7   9        0.28       -6.00      4.69 o 
   3   7   9        0.95        1.51      4.56 o 
   4   7   9        6.98       15.44      4.98 o 
   5   7   9        7.67        9.31      7.98 o 
   6   7   9       12.84       26.58      8.56 o 
   7   7   9        3.40        4.75      7.71 o 
   1   8   9        1.13        2.82      4.95 o 
   2   8   9        2.62        4.39      5.12 o 
   3   8   9        0.56        2.91      5.16 o 
   4   8   9        6.05        3.65      5.40 o 
   5   8   9        6.14        0.51      5.66 o 
   0   9   9        5.19        0.87      9.34 o 
   1   9   9       13.79       17.33      6.30 o 
   2   9   9        2.69        0.03      6.27 o 
   3   9   9        0.00       -8.06      5.38 o 
   4   9   9        2.62        4.88      5.93 o 
   0   0  10      106.55      129.23     24.39 o 
   2   0  10       27.23       35.43      6.72 o 
   4   0  10        3.77        5.30      6.86 o 
   6   0  10        5.01        1.53      8.06 o 
   1   1  10        6.20        3.15      7.06 o 
   2   1  10       16.55       12.39      4.24 o 
   3   1  10       19.36       10.85      4.63 o 
   4   1  10        7.40       11.46      5.44 o 
   5   1  10        1.74        2.11      5.11 o 
   6   1  10        4.34        5.59      5.81 o 
   7   1  10        3.61        8.23      6.51 o 
   0   2  10       16.18        7.75     12.99 o 
   1   2  10       31.73       26.80     10.30 o 
   2   2  10        2.30       -0.08      3.71 o 
   3   2  10        4.94        7.32      4.46 o 
   4   2  10        4.22        2.69      4.38 o 
   5   2  10       24.38       31.04      6.90 o 
   6   2  10       11.91        3.69      7.17 o 
   7   2  10        2.35        2.45      6.00 o 
   1   3  10       10.10        1.82      8.06 o 
   2   3  10       19.93       17.15      5.74 o 
   3   3  10        1.84        2.17      4.61 o 
   4   3  10       14.90       14.74      5.81 o 
   5   3  10        9.38        5.42      5.43 o 
   6   3  10        6.33        9.65      6.52 o 
   7   3  10        3.74        3.05      6.53 o 
   0   4  10       23.35        4.10     12.30 o 
   1   4  10       41.78       41.74     11.29 o 
   2   4  10       55.45       50.72      7.37 o 
   3   4  10       50.38       44.53      6.81 o 
   4   4  10       51.75       57.41      7.86 o 
   5   4  10       16.56       18.63      6.34 o 
   6   4  10       23.69       20.67      7.88 o 
   1   5  10        3.39       13.01     11.16 o 
   2   5  10        3.75        4.71      5.32 o 
   3   5  10       37.29       33.44      7.40 o 
   4   5  10        4.20        4.02      5.57 o 
   5   5  10        3.15        9.11      5.98 o 
   0   6  10       25.43       49.45     18.00 o 
   1   6  10       46.19       61.74     13.60 o 
   2   6  10        1.49        3.97      5.55 o 
   3   6  10        6.65        2.23      6.05 o 
   4   6  10       13.14       22.12      7.24 o 
   5   6  10       18.03       29.21      8.72 o 
   1   7  10       23.69       24.40     10.95 o 
   2   7  10       80.89       94.14     11.77 o 
   3   7  10       58.93       73.00     18.14 o 
   2   0  11       10.47      -10.25     12.08 o 
   4   0  11        6.28        8.49      7.41 o 
   0   1  11        1.47      -10.48     12.30 o 
   1   1  11       12.49        6.24      7.81 o 
   2   1  11        4.58        4.63      7.41 o 
   3   1  11        1.30       -0.87      6.24 o 
   4   1  11        1.28        4.32      5.43 o 
   1   2  11        1.05       -1.31     10.25 o 
   2   2  11       10.12        3.56      9.63 o 
   3   2  11        2.13        4.78      6.44 o 
   0   3  11       81.70      103.46     23.25 o 
   1   3  11       18.84       15.86     10.63 o 
   2   3  11       19.68       36.20     11.83 o 
   3   3  11        3.09        4.91      6.95 o 
   1   4  11        6.88        9.11      9.26 o 
                                                 
